# Supplementary material for: Characterizing glucose, illumination, and nitrogen-deprivation phenotypes of Synechocystis PCC6803 with Raman spectroscopy
Source: PeerJ. 2020 Mar 30;8:e8585. doi: 10.7717/peerj.8585 (PMC7115749; doi:10.7717/peerj.8585)
Supplement: Appendix S1 [file peerj-08-8585-s001.xlsx]

## Sheet: Cover
Supplementary Appendix 1
Characterizing glucose, illumination, and nitrogen-deprivation phenotypes of Synechocystis PCC6803 with Raman spectroscopy
Imen Tanniche1, Eva Collakova2, Cynthia Denbow2, Ryan S. Senger*1,3
1 Department of Biological Systems Engineering; Virginia Tech; Blacksburg, VA
2 School of Plant & Environmental Sciences; Virginia Tech; Blacksburg, VA
3 Department of Chemical Engineering; Virginia Tech; Blacksburg, VA
* Corresponding Author
1230 Washington St.
301C HABB1
Blacksburg, VA 24061
Email: senger@vt.edu
Phone: 540-231-9501

## Sheet: Fields File
Index	Barcode	Project	Instrument	Scan Date	Scanned By	Collection Date	Replicate Scans	Storage Box	Position	Growth	Time	Nitrate	Biological Replicate	Medium	Illumination
1	CYB1	Cyanobacteria Study 1	Alpha	20190211	Imen Tanniche	20190211	20	TBD	TBD	dark autotrophic	00h	100	1	BG11	Dark
2	CYB2	Cyanobacteria Study 1	Alpha	20190211	Imen Tanniche	20190211	20	TBD	TBD	dark autotrophic	02h	100	1	BG11	Dark
3	CYB3	Cyanobacteria Study 1	Alpha	20190211	Imen Tanniche	20190211	20	TBD	TBD	dark autotrophic	04h	100	1	BG11	Dark
4	CYB4	Cyanobacteria Study 1	Alpha	20190211	Imen Tanniche	20190211	20	TBD	TBD	dark autotrophic	06h	100	1	BG11	Dark
5	CYB5	Cyanobacteria Study 1	Alpha	20190211	Imen Tanniche	20190211	20	TBD	TBD	dark autotrophic	08h	100	1	BG11	Dark
6	CYB6	Cyanobacteria Study 1	Alpha	20190211	Imen Tanniche	20190211	20	TBD	TBD	dark autotrophic	10h	100	1	BG11	Dark
7	CYB7	Cyanobacteria Study 1	Alpha	20190211	Imen Tanniche	20190211	20	TBD	TBD	dark autotrophic	12h	100	1	BG11	Dark
8	CYB8	Cyanobacteria Study 1	Alpha	20190211	Imen Tanniche	20190211	20	TBD	TBD	dark autotrophic	14h	100	1	BG11	Dark
9	CYB9	Cyanobacteria Study 1	Alpha	20190211	Imen Tanniche	20190211	20	TBD	TBD	dark autotrophic	16h	100	1	BG11	Dark
10	CYB10	Cyanobacteria Study 1	Alpha	20190211	Imen Tanniche	20190211	20	TBD	TBD	dark autotrophic	18h	100	1	BG11	Dark
11	CYB11	Cyanobacteria Study 1	Alpha	20190211	Imen Tanniche	20190211	20	TBD	TBD	dark autotrophic	20h	100	1	BG11	Dark
12	CYB12	Cyanobacteria Study 1	Alpha	20190211	Imen Tanniche	20190211	20	TBD	TBD	dark autotrophic	22h	100	1	BG11	Dark
13	CYB13	Cyanobacteria Study 1	Alpha	20190211	Imen Tanniche	20190211	20	TBD	TBD	dark autotrophic	24h	100	1	BG11	Dark
14	CYB14	Cyanobacteria Study 1	Alpha	20190211	Imen Tanniche	20190211	20	TBD	TBD	dark heterotrophic	00h	100	1	BG11 (5 mM Glucose)	Dark
15	CYB15	Cyanobacteria Study 1	Alpha	20190211	Imen Tanniche	20190211	20	TBD	TBD	dark heterotrophic	02h	100	1	BG11 (5 mM Glucose)	Dark
16	CYB16	Cyanobacteria Study 1	Alpha	20190211	Imen Tanniche	20190211	20	TBD	TBD	dark heterotrophic	04h	100	1	BG11 (5 mM Glucose)	Dark
17	CYB17	Cyanobacteria Study 1	Alpha	20190211	Imen Tanniche	20190211	20	TBD	TBD	dark heterotrophic	06h	100	1	BG11 (5 mM Glucose)	Dark
18	CYB18	Cyanobacteria Study 1	Alpha	20190211	Imen Tanniche	20190211	20	TBD	TBD	dark heterotrophic	08h	100	1	BG11 (5 mM Glucose)	Dark
19	CYB19	Cyanobacteria Study 1	Alpha	20190211	Imen Tanniche	20190211	20	TBD	TBD	dark heterotrophic	10h	100	1	BG11 (5 mM Glucose)	Dark
20	CYB20	Cyanobacteria Study 1	Alpha	20190211	Imen Tanniche	20190211	20	TBD	TBD	dark heterotrophic	12h	100	1	BG11 (5 mM Glucose)	Dark
21	CYB21	Cyanobacteria Study 1	Alpha	20190211	Imen Tanniche	20190211	20	TBD	TBD	dark heterotrophic	14h	100	1	BG11 (5 mM Glucose)	Dark
22	CYB22	Cyanobacteria Study 1	Alpha	20190211	Imen Tanniche	20190211	20	TBD	TBD	dark heterotrophic	16h	100	1	BG11 (5 mM Glucose)	Dark
23	CYB23	Cyanobacteria Study 1	Alpha	20190211	Imen Tanniche	20190211	20	TBD	TBD	dark heterotrophic	18h	100	1	BG11 (5 mM Glucose)	Dark
24	CYB24	Cyanobacteria Study 1	Alpha	20190211	Imen Tanniche	20190211	20	TBD	TBD	dark heterotrophic	20h	100	1	BG11 (5 mM Glucose)	Dark
25	CYB25	Cyanobacteria Study 1	Alpha	20190211	Imen Tanniche	20190211	20	TBD	TBD	dark heterotrophic	22h	100	1	BG11 (5 mM Glucose)	Dark
26	CYB26	Cyanobacteria Study 1	Alpha	20190211	Imen Tanniche	20190211	20	TBD	TBD	dark heterotrophic	24h	100	1	BG11 (5 mM Glucose)	Dark
27	CYB27	Cyanobacteria Study 1	Alpha	20190211	Imen Tanniche	20190211	20	TBD	TBD	heterotrophic	00h	100	1	BG11 (5 mM Glucose)	Light/Dark
28	CYB28	Cyanobacteria Study 1	Alpha	20190211	Imen Tanniche	20190211	20	TBD	TBD	heterotrophic	02h	100	1	BG11 (5 mM Glucose)	Light/Dark
29	CYB29	Cyanobacteria Study 1	Alpha	20190211	Imen Tanniche	20190211	20	TBD	TBD	heterotrophic	04h	100	1	BG11 (5 mM Glucose)	Light/Dark
30	CYB30	Cyanobacteria Study 1	Alpha	20190211	Imen Tanniche	20190211	20	TBD	TBD	heterotrophic	06h	100	1	BG11 (5 mM Glucose)	Light/Dark
31	CYB31	Cyanobacteria Study 1	Alpha	20190211	Imen Tanniche	20190211	20	TBD	TBD	heterotrophic	08h	100	1	BG11 (5 mM Glucose)	Light/Dark
32	CYB32	Cyanobacteria Study 1	Alpha	20190211	Imen Tanniche	20190211	20	TBD	TBD	heterotrophic	10h	100	1	BG11 (5 mM Glucose)	Light/Dark
33	CYB33	Cyanobacteria Study 1	Alpha	20190211	Imen Tanniche	20190211	20	TBD	TBD	heterotrophic	12h	100	1	BG11 (5 mM Glucose)	Light/Dark
34	CYB34	Cyanobacteria Study 1	Alpha	20190211	Imen Tanniche	20190211	20	TBD	TBD	heterotrophic	14h	100	1	BG11 (5 mM Glucose)	Light/Dark
35	CYB35	Cyanobacteria Study 1	Alpha	20190211	Imen Tanniche	20190211	20	TBD	TBD	heterotrophic	16h	100	1	BG11 (5 mM Glucose)	Light/Dark
36	CYB36	Cyanobacteria Study 1	Alpha	20190211	Imen Tanniche	20190211	20	TBD	TBD	heterotrophic	18h	100	1	BG11 (5 mM Glucose)	Light/Dark
37	CYB37	Cyanobacteria Study 1	Alpha	20190211	Imen Tanniche	20190211	20	TBD	TBD	heterotrophic	20h	100	1	BG11 (5 mM Glucose)	Light/Dark
38	CYB38	Cyanobacteria Study 1	Alpha	20190211	Imen Tanniche	20190211	20	TBD	TBD	heterotrophic	22h	100	1	BG11 (5 mM Glucose)	Light/Dark
39	CYB39	Cyanobacteria Study 1	Alpha	20190211	Imen Tanniche	20190211	20	TBD	TBD	heterotrophic	24h	100	1	BG11 (5 mM Glucose)	Light/Dark
40	CYB40	Cyanobacteria Study 1	Alpha	20190211	Imen Tanniche	20190211	20	TBD	TBD	autotrophic	00h	100	1	BG11	Light/Dark
41	CYB41	Cyanobacteria Study 1	Alpha	20190211	Imen Tanniche	20190211	20	TBD	TBD	autotrophic	02h	100	1	BG11	Light/Dark
42	CYB42	Cyanobacteria Study 1	Alpha	20190211	Imen Tanniche	20190211	20	TBD	TBD	autotrophic	04h	100	1	BG11	Light/Dark
43	CYB43	Cyanobacteria Study 1	Alpha	20190211	Imen Tanniche	20190211	20	TBD	TBD	autotrophic	06h	100	1	BG11	Light/Dark
44	CYB44	Cyanobacteria Study 1	Alpha	20190211	Imen Tanniche	20190211	20	TBD	TBD	autotrophic	08h	100	1	BG11	Light/Dark
45	CYB45	Cyanobacteria Study 1	Alpha	20190211	Imen Tanniche	20190211	20	TBD	TBD	autotrophic	10h	100	1	BG11	Light/Dark
46	CYB46	Cyanobacteria Study 1	Alpha	20190211	Imen Tanniche	20190211	20	TBD	TBD	autotrophic	12h	100	1	BG11	Light/Dark
47	CYB47	Cyanobacteria Study 1	Alpha	20190211	Imen Tanniche	20190211	20	TBD	TBD	autotrophic	14h	100	1	BG11	Light/Dark
48	CYB48	Cyanobacteria Study 1	Alpha	20190211	Imen Tanniche	20190211	20	TBD	TBD	autotrophic	16h	100	1	BG11	Light/Dark
49	CYB49	Cyanobacteria Study 1	Alpha	20190211	Imen Tanniche	20190211	20	TBD	TBD	autotrophic	18h	100	1	BG11	Light/Dark
50	CYB50	Cyanobacteria Study 1	Alpha	20190211	Imen Tanniche	20190211	20	TBD	TBD	autotrophic	20h	100	1	BG11	Light/Dark
51	CYB51	Cyanobacteria Study 1	Alpha	20190211	Imen Tanniche	20190211	20	TBD	TBD	autotrophic	22h	100	1	BG11	Light/Dark
52	CYB52	Cyanobacteria Study 1	Alpha	20190211	Imen Tanniche	20190211	20	TBD	TBD	autotrophic	24h	100	1	BG11	Light/Dark
53	CYB53	Cyanobacteria Study 1	Alpha	20190212	Imen Tanniche	20190212	20	TBD	TBD	heterotrophic	N/A	100	1	BG11 (5 mM Glucose)	Light/Dark
54	CYB54	Cyanobacteria Study 1	Alpha	20190212	Imen Tanniche	20190212	20	TBD	TBD	heterotrophic	N/A	100	2	BG11 (5 mM Glucose)	Light/Dark
55	CYB55	Cyanobacteria Study 1	Alpha	20190212	Imen Tanniche	20190212	20	TBD	TBD	heterotrophic	N/A	100	3	BG11 (5 mM Glucose)	Light/Dark
56	CYB56	Cyanobacteria Study 1	Alpha	20190212	Imen Tanniche	20190212	20	TBD	TBD	photo heterotrophic	N/A	100	1	BG11 (5 mM Glucose)	Continuous Light
57	CYB57	Cyanobacteria Study 1	Alpha	20190212	Imen Tanniche	20190212	20	TBD	TBD	photo heterotrophic	N/A	100	2	BG11 (5 mM Glucose)	Continuous Light
58	CYB58	Cyanobacteria Study 1	Alpha	20190212	Imen Tanniche	20190212	20	TBD	TBD	photo heterotrophic	N/A	100	3	BG11 (5 mM Glucose)	Continuous Light
59	CYB59	Cyanobacteria Study 1	Alpha	20190212	Imen Tanniche	20190212	20	TBD	TBD	autotrophic	N/A	100	1	BG11	Light/Dark
60	CYB60	Cyanobacteria Study 1	Alpha	20190212	Imen Tanniche	20190212	20	TBD	TBD	autotrophic	N/A	100	2	BG11	Light/Dark
61	CYB61	Cyanobacteria Study 1	Alpha	20190212	Imen Tanniche	20190212	20	TBD	TBD	autotrophic	N/A	100	3	BG11	Light/Dark
62	CYB62	Cyanobacteria Study 1	Alpha	20190212	Imen Tanniche	20190212	20	TBD	TBD	photo autotrophic	N/A	100	1	BG11	Continuous Light
63	CYB63	Cyanobacteria Study 1	Alpha	20190212	Imen Tanniche	20190212	20	TBD	TBD	photo autotrophic	N/A	100	2	BG11	Continuous Light
64	CYB64	Cyanobacteria Study 1	Alpha	20190212	Imen Tanniche	20190212	20	TBD	TBD	photo autotrophic	N/A	100	3	BG11	Continuous Light
65	CYB65	Cyanobacteria Study 1	Alpha	20190211	Imen Tanniche	20190211	20	TBD	TBD	nitrate limited	N/A	5	1	BG11 (5% Nitrate)	Continuous Light
66	CYB66	Cyanobacteria Study 1	Alpha	20190211	Imen Tanniche	20190211	20	TBD	TBD	nitrate limited	N/A	5	2	BG11 (5% Nitrate)	Continuous Light
67	CYB67	Cyanobacteria Study 1	Alpha	20190211	Imen Tanniche	20190211	20	TBD	TBD	nitrate limited	N/A	5	3	BG11 (5% Nitrate)	Continuous Light
68	CYB68	Cyanobacteria Study 1	Alpha	20190211	Imen Tanniche	20190211	20	TBD	TBD	nitrate limited	N/A	10	1	BG11 (10% Nitrate)	Continuous Light
69	CYB69	Cyanobacteria Study 1	Alpha	20190211	Imen Tanniche	20190211	20	TBD	TBD	nitrate limited	N/A	10	2	BG11 (10% Nitrate)	Continuous Light
70	CYB70	Cyanobacteria Study 1	Alpha	20190211	Imen Tanniche	20190211	20	TBD	TBD	nitrate limited	N/A	10	3	BG11 (10% Nitrate)	Continuous Light
71	CYB71	Cyanobacteria Study 1	Alpha	20190211	Imen Tanniche	20190211	20	TBD	TBD	nitrate limited	N/A	20	1	BG11 (20% Nitrate)	Continuous Light
72	CYB72	Cyanobacteria Study 1	Alpha	20190211	Imen Tanniche	20190211	20	TBD	TBD	nitrate limited	N/A	20	2	BG11 (20% Nitrate)	Continuous Light
73	CYB73	Cyanobacteria Study 1	Alpha	20190211	Imen Tanniche	20190211	20	TBD	TBD	nitrate limited	N/A	20	3	BG11 (20% Nitrate)	Continuous Light
74	CYB74	Cyanobacteria Study 1	Alpha	20190211	Imen Tanniche	20190211	20	TBD	TBD	nitrate limited	N/A	50	1	BG11 (50% Nitrate)	Continuous Light
75	CYB75	Cyanobacteria Study 1	Alpha	20190211	Imen Tanniche	20190211	20	TBD	TBD	nitrate limited	N/A	50	2	BG11 (50% Nitrate)	Continuous Light
76	CYB76	Cyanobacteria Study 1	Alpha	20190211	Imen Tanniche	20190211	20	TBD	TBD	nitrate limited	N/A	50	3	BG11 (50% Nitrate)	Continuous Light
77	CYB77	Cyanobacteria Study 1	Alpha	20190211	Imen Tanniche	20190211	20	TBD	TBD	nitrate limited	N/A	75	1	BG11 (75% Nitrate)	Continuous Light
78	CYB78	Cyanobacteria Study 1	Alpha	20190211	Imen Tanniche	20190211	20	TBD	TBD	nitrate limited	N/A	75	2	BG11 (75% Nitrate)	Continuous Light
79	CYB79	Cyanobacteria Study 1	Alpha	20190211	Imen Tanniche	20190211	20	TBD	TBD	nitrate limited	N/A	75	3	BG11 (75% Nitrate)	Continuous Light
80	CYB80	Cyanobacteria Study 1	Alpha	20190211	Imen Tanniche	20190211	20	TBD	TBD	nitrate limited	N/A	95	1	BG11 (95% Nitrate)	Continuous Light
81	CYB81	Cyanobacteria Study 1	Alpha	20190211	Imen Tanniche	20190211	20	TBD	TBD	nitrate limited	N/A	95	2	BG11 (95% Nitrate)	Continuous Light
82	CYB82	Cyanobacteria Study 1	Alpha	20190211	Imen Tanniche	20190211	20	TBD	TBD	nitrate limited	N/A	95	3	BG11 (95% Nitrate)	Continuous Light
83	CYB83	Cyanobacteria Study 1	Alpha	20190211	Imen Tanniche	20190211	20	TBD	TBD	autotrophic	N/A	100	1	BG11 (100% Nitrate)	Continuous Light
84	CYB84	Cyanobacteria Study 1	Alpha	20190211	Imen Tanniche	20190211	20	TBD	TBD	autotrophic	N/A	100	2	BG11 (100% Nitrate)	Continuous Light
85	CYB85	Cyanobacteria Study 1	Alpha	20190211	Imen Tanniche	20190211	20	TBD	TBD	autotrophic	N/A	100	3	BG11 (100% Nitrate)	Continuous Light

## Sheet: PCA Contributions
Glucose Study	Figure 2C
Major Band	Designation	Reference (cited in Ref 1)
430	Cholesterol, cholesterol ester	2
575	Phosphatidylinositol	2
625	Unknown; Possibly glycerol	2
690	Unknown
750	Protein assignment	3, 4, 5
992	Unknown
1102	Phenylalanine; Protein assignment	6
1156	Protein assignment; Carotenoids	7, 8
1520	Carotenoids	9, 10
Illumination Study	Figure 3C
Major Band	Designation	Reference (cited in Ref 1)
430	Cholesterol, cholesterol ester	2
516	Phosphatidylinositol	2
574	Phosphatidylinositol	2
625	Unknown
685	Unknown
1156	Protein assignment; Carotenoids	7, 8
1520	Carotenoids	9, 10
Nitrate Limitation Study	Figure 4C
Major Band	Designation	Reference (cited in Ref 1)
518	Phosphatidylinositol	6
534	Unknown
571	Tryptophan; cytosine, guanine	10
623	Protein	4, 10, 11
1156	Protein assignment; Carotenoids	7, 8
1359	Tryptophan
1518	Porphyrin; Carotenoids	7, 8
1520	Carotene	9
All Phenotypes Study	Figure 5C
Major Band	Designation	Reference (cited in Ref 1)
516	Phosphatidylinositol	2
574	Phosphatidylinositol	2
624	Unknown
630	Glycerol	2
667	DNA/RNA	11
675	DNA	11
685	Unknown
938	C-C stretch backbone	10
991	Unknown
1101	Proteins or fatty acids	6, 12
1114	Unknown
1156	Protein assignment; Carotenoids	7, 8
1158	Protein	11
1265	Protein	13
1333	Protein; Nucleic acids	3, 14
1345	Unknown
1357	Unknown
1374	Unknown
1381	Unknown
1395	Unknown
1520	Carotenoids	9, 10
1522	Carotenoids	10
1525	Carotenoids	10

## Sheet: DAPC Contributions
Glucose Study
Major Band	Designation	Reference (cited in Ref 1)
430	Cholesterol	2
443	Unknown
509	S-S disulfide stretching	12
561	Unknown
581	Unknown
632	Methionine or glycerol	2, 12
664	RNA	7
674	Unknown
704	Cholesterol	2
747	DNA/RNA	7, 15
778	Phosphatidylinositol	2
993	C-O Ribose	11
1052	Protein	7
1144	Unknown
1245	Amide III	12
1292	Cytocine	14
1305	Lipids	10		Figure S1. Raman shift contributions to DAPC clustering in Figure 2B, separation by the presence of glucose in BG-11 medium.
1403	Amino acids	12
Illumination Study
Major Band	Designation	Reference (cited in Ref 1)
405	Unknown
599	Phosphatidylinositol	2
710	Unknown
719	Phospholipids	2
776	Phosphatidylinositol	2
785	DNA/RNA	7
792	Unknown
1005	Phenylalanine (protein)	11
1049	Glycogen	15
1063	Lipids	10
1074	Lipids	9
1155	Proteins, Glycogen, Carotenoids	4, 10, 16
1328	Phospholipids	9
1374	DNA/RNA	7
1385	CH3 band	10
1576	Nucleic acids	17		Figure S2. Raman shift contributions to DAPC clustering in Figure 3B, separation by differences in illumination.
1620	Porphyrin	13
1628	Beta-form polypeptide films	17
1633	Amide I	16
1638	Amide I	18
Nitrate Limitation Study
Major Band	Designation	Reference (cited in Ref 1)
518	Phosphatidylinositol	6
534	Unknown
571	Tryptophan; cytosine, guanine	10
623	Protein	4, 10, 11
639	Protein	7
1156	Protein assignment; Carotenoids	7, 8
1518	Porphyrin; Carotenoids	3
1520	Carotene	9
				Figure S3. Raman shift contributions to DAPC clustering in Figure 5B, separation by nitrate limitations.
All Phenotypes Study
Major Band	Designation	Reference (cited in Ref 1)
447	Phenyl	19
492	Unknown
605	Glycerol	2
651	Unknown
720	DNA	15
786	Nucleic acids	20, 21
1054	Nucleic acids	16
1156	Protein assignment; Carotenoids	7, 8
1357	Nucleic acids	14
1524	Carotenoids	4, 8
				Figure S4. Raman shift contributions to DAPC clustering in Figure 4B, separation by differences in all growth conditions.

## Sheet: Raw Distances
Glucose Study					Illumination Study					All Phenotypes Study					Nitration Limitation Study					Circadian Rhythm Study
Reference = BG11					Reference = Continuous Light					Reference = Autotrophic					Reference = 100%					Reference = autotrophic - 00h
Factor	TSD	TPD	TCD (40 PCs)		Factor	TSD	TPD	TCD (9 PCs)		Factor	TSD	TPD	TCD (9 PCs)		Factor	TSD	TPD	TCD (2 PCs)		Factor	TSD	TPD	TCD (32 PCs)
BG11	0	0	0		Dark	0.142826	0.131269	21.6076		mixotrophic	0.248606	0.23878	293.664		0.05	0.159845	0.141937	7.43309		autotrophic - 00h	0.0130103	0.00298057	33.1802
BG11	0.0425394	0.012286	82.317		Dark	0.161629	0.151176	37.3273		mixotrophic	0.196033	0.185431	280.505		0.05	0.208135	0.185875	6.25938		autotrophic - 00h	0.0101832	0.00197611	40.681
BG11	0.0127308	0.0108026	74.2785		Dark	0.10659	0.0994702	26.9721		mixotrophic	0.276526	0.255638	314.599		0.05	0.153679	0.132354	6.8445		autotrophic - 00h	0.0106771	0.00288928	31.137
BG11	0.0120936	0.00362944	75.6272		Dark	0.263105	0.253166	31.7875		mixotrophic	0.104284	0.10081	289.651		0.05	0.299032	0.291374	9.45265		autotrophic - 00h	0.0128209	0.0034183	49.8196
BG11	0.072784	0.060685	82.3286		Dark	0.0264461	0.0111908	28.9101		mixotrophic	0.0740005	0.0697135	276.492		0.05	0.450254	0.438234	10.0773		autotrophic - 00h	0.0161467	0.00642126	39.6666
BG11	0.0208032	0.0142894	76.6068		Dark	0.0270176	0.018249	24.0867		mixotrophic	0.0671463	0.0524038	310.586		0.05	0.291719	0.27961	9.02473		autotrophic - 00h	0.015232	0.00531721	42.9389
BG11	0.0612046	0.0556629	86.7014		Dark	0.0190951	0.0107547	9.62975		mixotrophic	0.347481	0.339496	258.303		0.05	0.133863	0.096011	3.05155		autotrophic - 00h	0.0156974	0.00702099	34.0913
BG11	0.0590167	0.0492122	60.2773		Dark	0.0905979	0.0709557	27.5452		mixotrophic	0.290416	0.283947	245.144		0.05	0.051726	0.000906095	0.00648746		autotrophic - 00h	0.0182223	0.00786221	55.8543
BG11	0.309273	0.301507	78.4755		Dark	0.0135653	0.00551276	9.66778		mixotrophic	0.371703	0.354981	279.238		0.05	0.129641	0.0817757	2.40889		autotrophic - 00h	0.0111472	0.00201802	51.608
BG11	0.060294	0.0520239	80.4827		Dark	0.111891	0.0990631	39.788		photomixotrophic	0.338403	0.332556	582.065		0.1	0.0949853	0.0789663	0.806964		autotrophic - 00h	0.011299	0.00161705	61.4925
BG11	0.0174707	0.0109419	76.6136		Dark	0.150607	0.108776	69.016		photomixotrophic	0.279898	0.273995	560.44		0.1	0.316856	0.286884	6.93421		autotrophic - 00h	0.0110607	0.00149919	38.9878
BG11	0.0183937	0.0151269	65.2942		Dark	0.0827605	0.0695694	47.135		photomixotrophic	0.372994	0.357022	632.487		0.1	0.112869	0.0935711	1.12286		autotrophic - 00h	0.0191155	0.00889505	59.5652
BG11	0.0190992	0.015365	65.789		Dark	0.236231	0.191554	59.0086		photomixotrophic	0.452606	0.449842	639.091		0.1	0.323729	0.321216	10.8326		autotrophic - 00h	0.00947501	0.000203128	39.5392
BG11	0	5.44075e-33	1.30578e-27		Dark	0.0939449	0.0231072	67.6925		photomixotrophic	0.375466	0.359907	617.466		0.1	0.145778	0.136582	2.5397		autotrophic - 00h	0.0140627	0.0041984	52.3471
BG11	0.13125	0.0740095	89.2343		Dark	0.0924574	0.0410301	58.9179		photomixotrophic	0.463398	0.45344	689.513		0.1	0.297546	0.293968	9.57408		autotrophic - 00h	0.0142974	0.00462691	44.8172
BG11	0.0565264	0.0475527	74.5218		Dark	0.0819044	0.0286974	39.5705		photomixotrophic	0.260234	0.24991	730.091		0.1	0.250449	0.241583	7.60101		autotrophic - 00h	0.0125558	0.00263404	59.9304
BG11	0.0716095	0.0688769	57.6012		Dark	0.169195	0.100849	56.7904		photomixotrophic	0.216083	0.196858	708.466		0.1	0.114018	0.104815	1.26033		autotrophic - 00h	0.0160915	0.00503524	76.1981
BG11	0.176135	0.171459	50.2519		Dark	0.0824026	0.0299387	40.0662		photomixotrophic	0.276429	0.26679	780.514		0.1	0.230218	0.22205	6.55638		autotrophic - 00h	0.014033	0.00316067	48.4798
BG11	0.0118233	0.0106878	37.3067		Dark	0.192747	0.182118	47.5951		autotrophic	0	0	0		0.2	0.196292	0.186888	5.9559		autotrophic - 00h	0.0113513	0.000201466	57.9932
BG11	0.209246	0.179993	65.6899		Dark	0.191882	0.18135	68.5615		autotrophic	0.0221998	0.00943603	16		0.2	0.43555	0.428238	12.032		autotrophic - 00h	0.0130103	0.00298057	33.1802
BG11	0.0429584	0.0389426	48.8054		Dark	0.154742	0.147395	57.2892		autotrophic	0.0213294	0.0129049	16		0.2	0.214432	0.204463	6.15485		autotrophic - 02h	0.33894	0.204998	408.791
BG11	0.12094	0.108279	73.6514		Dark	0.277611	0.267242	55.0729		autotrophic	0.0221998	0.00943603	16		0.2	0.00770487	0.00214898	0.042991		autotrophic - 02h	0.337751	0.199735	390.15
BG11	0.128826	0.126621	54.3246		Dark	0.0577924	0.0404692	63.2208		autotrophic	0	0	0		0.2	0.130686	0.119377	4.08556		autotrophic - 02h	0.323575	0.192229	416.598
BG11	0.194525	0.191126	53.7363		Dark	0.066974	0.0564622	57.197		autotrophic	0.0388391	0.00807218	16		0.2	0.0133654	0.00721432	0.158743		autotrophic - 02h	0.322347	0.19192	382.746
BG11	0.0438665	0.0412143	43.1725		Dark	0.0496205	0.0421117	31.6492		autotrophic	0.0213294	0.0129049	16		0.2	0.0714576	0.0598247	0.269827		autotrophic - 02h	0.312709	0.185513	410.937
BG11	0.0114725	0.00359117	82.9354		Dark	0.100135	0.0809847	48.9477		autotrophic	0.0388391	0.00807218	16		0.2	0.239644	0.224023	5.16182		autotrophic - 02h	0.317617	0.184301	377.938
BG11	0.128673	0.0982441	90.8305		Dark	0.0391745	0.0315575	31.201		autotrophic	0	0	0		0.2	0.0879911	0.0719301	0.462894		autotrophic - 02h	0.316387	0.180241	384.041
BG11	0.0693701	0.0572089	88.8754		Dark	0.176843	0.174969	36.1823		photo autotrophic	0.574963	0.572268	232.37		0.5	0.337611	0.334541	12.5412		autotrophic - 02h	0.32081	0.181988	419.427
BG11	0.125419	0.103504	90.0046		Dark	0.221811	0.200678	63.9727		photo autotrophic	0.485567	0.471982	172.98		0.5	0.482046	0.474872	14.6677		autotrophic - 02h	0.306619	0.173855	409.506
BG11	0.263105	0.253273	59.5232		Dark	0.139516	0.134192	50.4108		photo autotrophic	0.582104	0.575537	188.381		0.5	0.35301	0.347906	12.2426		autotrophic - 02h	0.321221	0.194832	391.401
BG11	0.0264461	0.0093779	56.2781		Dark	0.322678	0.300398	50.9802		photo autotrophic	0.183231	0.176407	186.313		0.5	0.0322204	0.0276429	0.22869		autotrophic - 02h	0.320732	0.195179	414.165
BG11	0.0270176	0.0161687	68.9806		Dark	0.0666244	0.0243844	60.2153		photo autotrophic	0.121123	0.114886	126.923		0.5	0.187961	0.177391	4.35803		autotrophic - 02h	0.33358	0.198703	386.744
BG11	0.0425394	0.012286	82.317		Dark	0.0543634	0.0251639	51.5947		photo autotrophic	0.185255	0.169034	142.324		0.5	0.0377652	0.0321174	0.331336		autotrophic - 02h	0.304145	0.171337	436.058
BG11	0	0	0		Dark	0.0445669	0.0218913	28.4738		photo autotrophic	0.130255	0.122423	261.023		0.5	0.135125	0.127798	5.40082		autotrophic - 02h	0.33037	0.206435	406.852
BG11	0.0447745	0.0183635	95.8318		Dark	0.0849919	0.0488047	50.0409		photo autotrophic	0.0804185	0.0732368	201.634		0.5	0.268871	0.251548	7.28138		autotrophic - 02h	0.313966	0.186558	417.041
BG11	0.0387178	0.0259848	89.0209		Dark	0.0347871	0.0121681	28.2213		photo autotrophic	0.133935	0.117867	217.034		0.5	0.139977	0.132304	5.14962		autotrophic - 02h	0.32384	0.195131	335.684
BG11	0.111206	0.0910514	101.954		Dark	0.341142	0.324356	52.9654							0.75	0.0462756	0.0406509	1.10025		autotrophic - 02h	0.325915	0.192874	420.039
BG11	0.0649669	0.0428635	91.3406		Dark	0.390588	0.383494	61.7659							0.75	0.0797305	0.0688507	0.935008		autotrophic - 02h	0.315468	0.184829	433.077
BG11	0.111276	0.0885352	114.159		Dark	0.253599	0.245983	55.2772							0.75	0.0344882	0.0276077	0.739605		autotrophic - 02h	0.330112	0.199669	369.977
BG11	0.0989404	0.0311647	73.0347		Dark	0.496229	0.486465	49.3098							0.75	0.0574221	0.0427441	0.493484		autotrophic - 02h	0.329691	0.205297	449.337
BG11	0.278884	0.223947	95.8071		Dark	0.135208	0.106449	61.7209							0.75	0.241412	0.229745	6.19203		autotrophic - 04h	0.141608	0.0997144	231.858
BG11	0.100605	0.0772823	90.712		Dark	0.102343	0.0842595	53.9739							0.75	0.0738646	0.0538048	0.775536		autotrophic - 04h	0.136896	0.093661	205.112
BG11	0.0566415	0.0404526	101.548		Dark	0.123107	0.0994227	36.1085							0.75	0.0426575	0.0322375	0.543943		autotrophic - 04h	0.122359	0.0823503	200.404
BG11	0.070226	0.0439506	89.4018		Dark	0.0392046	0.00401288	47.9986							0.75	0.22902	0.220949	6.14643		autotrophic - 04h	0.115952	0.0761946	221.774
BG11	0.0675748	0.0431808	81.172		Dark	0.104333	0.0817635	34.6343							0.75	0.0503532	0.0395784	0.80762		autotrophic - 04h	0.112732	0.0716185	265.696
BG11	0.0425394	0.012286	82.317		Dark	0.227288	0.223836	45.9856							0.95	0.00892929	0.00286683	0.0763496		autotrophic - 04h	0.115251	0.070021	239.19
BG11	0.171861	0.0634379	112.145		Dark	0.278852	0.258199	78.9804							0.95	0.137449	0.127411	4.38628		autotrophic - 04h	0.123994	0.0775041	238.179
BG11	0.0518141	0.0348059	79.4939		Dark	0.1804	0.17197	65.5363							0.95	0.0155677	0.00854358	0.222597		autotrophic - 04h	0.115919	0.0679197	260.053
BG11	0.0708988	0.0407577	82.7071		Dark	0.385604	0.365247	62.2616							0.95	0.0412369	0.0345061	1.36748		autotrophic - 04h	0.114887	0.0691646	259.757
BG11	0.153501	0.129979	78.501		Dark	0.0791224	0.0446443	70.9007							0.95	0.16024	0.152939	3.954		autotrophic - 04h	0.121806	0.0807244	239.599
BG11	0.0343602	0.00872149	60.7714		Dark	0.0622644	0.0383943	61.5678							0.95	0.0415191	0.0352915	1.2603		autotrophic - 04h	0.122847	0.0834108	230.13
BG11	0.126718	0.113519	87.3373		Dark	0.055856	0.0399256	36.3931							0.95	0.0553473	0.0470302	0.139584		autotrophic - 04h	0.130466	0.0865707	234.072
BG11	0.0709642	0.0211821	75.7883		Dark	0.0592715	0.0291697	58.9068							0.95	0.20483	0.195727	4.47496		autotrophic - 04h	0.105003	0.0622073	269.487
BG11	0.0833521	0.0696179	104.986		Dark	0.0426115	0.0262883	36.1649							0.95	0.0667862	0.0561628	0.275006		autotrophic - 04h	0.134642	0.0943191	248.555
BG11	0.141432	0.103353	75.8524		Dark	0.33554	0.324011	49.7226							1	0	0	0		autotrophic - 04h	0.121941	0.0794346	293.386
BG11	0.152227	0.119128	75.0134		Dark	0.383478	0.377741	62.7096							1	0.107663	0.0978528	3.3069		autotrophic - 04h	0.127465	0.0844134	235.452
BG11	0.047521	0.0268339	69.5175		Dark	0.253773	0.248718	54.623							1	0.00492162	0.0015534	0.0392459		autotrophic - 04h	0.125452	0.0796694	322.14
BG11	0.0362841	0.0180939	105.89		Dark	0.490121	0.482781	49.6357							1	0.107663	0.0978528	3.3069		autotrophic - 04h	0.125419	0.0807498	265.923
BG11	0.194672	0.140469	113.224		Dark	0.124706	0.102325	59.6852							1	0	0	0		autotrophic - 04h	0.135744	0.0907264	274.742
BG11	0.134177	0.0997659	107.889		Dark	0.0959793	0.082395	52.6432							1	0.0915943	0.0819001	2.63388		autotrophic - 04h	0.140787	0.0978338	314.872
BG11	0.174034	0.139289	108.017		Dark	0.109488	0.0950844	31.747							1	0.00492162	0.0015534	0.0392459		autotrophic - 06h	0.0738263	0.065593	210.021
BG11	0.236231	0.187942	75.0707		Dark	0.0318558	0.00715975	42.7717							1	0.0915943	0.0819001	2.63388		autotrophic - 06h	0.070394	0.0611579	211.321
BG11	0.0939449	0.0123447	78.1777		Dark	0.0895945	0.0762929	30.2088							1	0	0	0		autotrophic - 06h	0.0628051	0.0534746	208.496
BG11	0.0924574	0.0292409	94.3146		Dark	0.173303	0.132262	35.1427												autotrophic - 06h	0.060801	0.0515208	198.872
BG11	0.0127308	0.0108026	74.2785		Dark	0.110226	0.0946646	41.5126												autotrophic - 06h	0.0602835	0.0494966	242.065
BG11	0.0447745	0.0183635	95.8318		Dark	0.15878	0.126367	42.8786												autotrophic - 06h	0.0590798	0.0489647	225.948
BG11	0	0	0		Dark	0.176719	0.164627	32.967												autotrophic - 06h	0.0671173	0.0565942	248.052
BG11	0.018644	0.0129322	88.1193		Dark	0.0642012	0.0601383	37.1982												autotrophic - 06h	0.0594448	0.0491431	241.971
BG11	0.0721801	0.0608589	92.5935		Dark	0.108111	0.102185	35.5058												autotrophic - 06h	0.0610248	0.0505001	238.939
BG11	0.0241065	0.0196835	88.6091		Dark	0.0757281	0.0691207	17.0331												autotrophic - 06h	0.0631895	0.0527404	223.179
BG11	0.0591222	0.0540201	104.728		Dark	0.21741	0.201143	35.2402												autotrophic - 06h	0.0650664	0.055141	237.556
BG11	0.0430291	0.0308449	64.4296		Dark	0.0735473	0.0666949	16.4933												autotrophic - 06h	0.0663753	0.0565901	235.45
BG11	0.31288	0.303794	94.9593		Dark	0.347358	0.302777	82.2558												autotrophic - 06h	0.0634447	0.0508717	285.769
BG11	0.0438805	0.0359632	91.4602		Dark	0.409713	0.378149	108.836												autotrophic - 06h	0.0716333	0.0602114	238.397
BG11	0.0261293	0.0215058	103.831		Dark	0.257817	0.221858	80.1392												autotrophic - 06h	0.06946	0.0575764	274.951
BG11	0.0233101	0.0210132	101.174		Dark	0.517244	0.488655	101.35												autotrophic - 06h	0.0686903	0.0591301	244.988
BG11	0.0391952	0.0357816	84.0043		Dark	0.304014	0.292514	97.4266												autotrophic - 06h	0.0662882	0.054631	288.509
BG11	0.0127308	0.0108026	74.2785		Dark	0.303479	0.289613	95.0481												autotrophic - 06h	0.068459	0.0561208	257.772
BG11	0.103361	0.0490542	104.045		Dark	0.31254	0.303486	70.1301												autotrophic - 06h	0.0702325	0.0581492	269.378
BG11	0.0320731	0.0256126	86.3332		Dark	0.268007	0.250722	71.7926												autotrophic - 06h	0.0790269	0.0655919	287.358
BG11	0.0639086	0.0607203	72.5453		Dark	0.332213	0.321831	73.3428												autotrophic - 08h	0.0871659	0.0793716	218.176
BG11	0.164468	0.161081	71.4682		Dark	0.343541	0.326619	60.4714												autotrophic - 08h	0.087319	0.0790043	223.145
BG11	0.00730055	0.006128	51.9032		Dark	0.36325	0.358715	68.2299												autotrophic - 08h	0.0768898	0.068695	225.457
BG11	0.21196	0.188615	73.2621		Dark	0.263178	0.256582	61.4714												autotrophic - 08h	0.0736693	0.0660142	209.581
BG11	0.0301439	0.0247556	52.5366		Dark	0.461263	0.454673	55.526												autotrophic - 08h	0.0731511	0.0630335	253.335
BG11	0.0843941	0.0741079	89.4368		Dark	0.127391	0.106911	66.8664												autotrophic - 08h	0.0727738	0.0647935	236.219
BG11	0.10895	0.106117	63.8923		Dark	0.110994	0.0987257	61.1726												autotrophic - 08h	0.0817754	0.072859	246.433
BG11	0.181713	0.178754	71.2369		Dark	0.118658	0.102397	39.3211												autotrophic - 08h	0.0729703	0.0645677	246.629
BG11	0.0231109	0.0209888	59.6725		Dark	0.0495373	0.02428	45.6497												autotrophic - 08h	0.0749106	0.0666827	254.975
BG11	0.00885291	0.00339485	94.379		Dark	0.0971097	0.0820324	37.1205												autotrophic - 08h	0.0765691	0.067556	240.433
BG11	0.159685	0.134069	100.944		Dark	0.208006	0.205724	36.4081												autotrophic - 08h	0.0785363	0.070036	250.057
BG11	0.0956026	0.0853654	100.838		Dark	0.260029	0.240881	65.5863												autotrophic - 08h	0.0801428	0.0719933	245.759
BG11	0.142786	0.124302	107.893		Dark	0.164186	0.15787	53.5703												autotrophic - 08h	0.0740858	0.0637695	296.449
BG11	0.277611	0.266395	80.4511		Dark	0.365331	0.345887	51.2395												autotrophic - 08h	0.0825122	0.0740651	242.625
BG11	0.0577924	0.0352914	78.6586		Dark	0.0723427	0.035449	58.8569												autotrophic - 08h	0.0827912	0.0734385	284.711
BG11	0.066974	0.0519195	82.4202		Dark	0.0539488	0.0292906	49.5996												autotrophic - 08h	0.0843967	0.0765747	257.999
BG11	0.0120936	0.00362944	75.6272		Dark	0.0505478	0.0307914	28.6945												autotrophic - 08h	0.0789433	0.0696269	300.52
BG11	0.0387178	0.0259848	89.0209		Dark	0.0689149	0.0345262	51.6033												autotrophic - 08h	0.0840067	0.073309	278.423
BG11	0.018644	0.0129322	88.1193		Dark	0.0383339	0.0186684	28.4012												autotrophic - 08h	0.0858083	0.0757221	274.058
BG11	0	0	0		Dark	0.231221	0.224576	40.8611												autotrophic - 08h	0.0910132	0.0802629	294.331
BG11	0.0525637	0.0395727	99.4024		Dark	0.275343	0.260915	69.1683												autotrophic - 10h	0.0221627	0.0112608	66.7831
BG11	0.00691235	0.00413005	83.7752		Dark	0.180736	0.172091	58.1526												autotrophic - 10h	0.0180361	0.00720645	55.7295
BG11	0.0425119	0.0345864	103.386		Dark	0.384092	0.370661	54.1223												autotrophic - 10h	0.0145225	0.00470443	56.3086
BG11	0.100647	0.0703465	71.9579		Dark	0.0681544	0.0447893	59.4374												autotrophic - 10h	0.0139193	0.00367906	56.6065
BG11	0.345656	0.323564	98.3411		Dark	0.0520128	0.0374971	50.6767												autotrophic - 10h	0.0138521	0.00333083	86.928
BG11	0.0461358	0.0344523	108.972		Dark	0.0509252	0.0397434	29.6819												autotrophic - 10h	0.013371	0.00257536	58.3611
BG11	0.00367266	0.00214302	92.2441		Dark	0.0529556	0.0277656	52.5353												autotrophic - 10h	0.0163167	0.00478357	78.1076
BG11	0.00968878	0.00470899	83.6968		Dark	0.0378022	0.026179	29.5497												autotrophic - 10h	0.0133468	0.00267383	72.7146
BG11	0.0141371	0.00715497	106.329		Dark	0.19715	0.18897	30.4179												autotrophic - 10h	0.0152547	0.00328287	62.6837
BG11	0.0120936	0.00362944	75.6272		Dark	0.253919	0.240087	56.7185												autotrophic - 10h	0.0138382	0.00440461	61.6267
BG11	0.151692	0.0951244	113.754		Dark	0.147009	0.137921	47.0963												autotrophic - 10h	0.0143894	0.00518249	64.533
BG11	0.0681884	0.0652257	96.5942		Dark	0.367808	0.355164	44.3148												autotrophic - 10h	0.0163292	0.00574009	71.7239
BG11	0.109455	0.0995194	65.391		Dark	0.0545109	0.0309723	46.9735												autotrophic - 10h	0.0182833	0.0045915	99.7885
BG11	0.203235	0.197448	69.2296		Dark	0.0316515	0.0180283	37.3004												autotrophic - 10h	0.0185856	0.00901385	61.768
BG11	0.028297	0.0216401	86.1259		Dark	0.0402163	0.0253943	23.2184												autotrophic - 10h	0.0167714	0.00500598	89.1452
BG11	0.242236	0.233371	85.4843		Dark	0.058378	0.0273647	51.4903												autotrophic - 10h	0.0173391	0.00541496	74.6315
BG11	0.0781769	0.0591669	67.6803		Dark	0.0318348	0.0167068	23.9195												autotrophic - 10h	0.0154259	0.00447564	86.943
BG11	0.141904	0.137899	86.6892		Dark	0.130532	0.110998	35.1468												autotrophic - 10h	0.019254	0.00471226	92.3571
BG11	0.147586	0.136572	75.7207		Dark	0.139265	0.122236	50.6703												autotrophic - 10h	0.0191866	0.00632476	93.2609
BG11	0.235641	0.224727	85.7725		Dark	0.104832	0.0870694	43.0305												autotrophic - 10h	0.023658	0.00994537	104.318
BG11	0.0633064	0.0584035	64.388		Dark	0.242367	0.224635	43.1944												autotrophic - 12h	0.201511	0.114745	847.639
BG11	0.00527871	0.00310646	93.1993		Dark	0.0322758	0.00849369	51.4059												autotrophic - 12h	0.191241	0.107408	822.564
BG11	0.0978789	0.0743048	108.838		Dark	0.0423437	0.0218403	47.2817												autotrophic - 12h	0.186244	0.100955	821.542
BG11	0.0460545	0.0369872	112.729		Dark	0.0164704	0.00955632	18.9173												autotrophic - 12h	0.184331	0.101903	817.421
BG11	0.0963924	0.0778475	110.63		Dark	0.111737	0.0957637	41.3498												autotrophic - 12h	0.181076	0.100872	856.991
BG11	0.322678	0.300848	74.2524		Dark	0.0135941	0.00640964	19.2629												autotrophic - 12h	0.18688	0.0990804	850.189
BG11	0.0666244	0.0213767	84.3303		Dark	0.0892716	0.0870163	30.3359												autotrophic - 12h	0.196356	0.109018	885.444
BG11	0.0543634	0.0210107	89.1765		Dark	0.0891171	0.0693497	53.6874												autotrophic - 12h	0.195879	0.100932	906.506
BG11	0.072784	0.060685	82.3286		Dark	0.0829873	0.0788613	42.6107												autotrophic - 12h	0.194436	0.101343	857.956
BG11	0.111206	0.0910514	101.954		Dark	0.169057	0.146302	43.5956												autotrophic - 12h	0.185342	0.101167	862.002
BG11	0.0721801	0.0608589	92.5935		Dark	0.0734053	0.0302198	56.9509												autotrophic - 12h	0.187729	0.104218	890.503
BG11	0.0525637	0.0395727	99.4024		Dark	0.0926308	0.0633422	50.1392												autotrophic - 12h	0.191441	0.104887	853.772
BG11	0	0	0		Dark	0.0611546	0.0379165	26.8555												autotrophic - 12h	0.204208	0.108518	932.148
BG11	0.0378848	0.0197031	93.0811		Dark	0.209831	0.172563	49.3908												autotrophic - 12h	0.200475	0.107806	917.905
BG11	0.00423014	0.000683089	109.967		Dark	0.063821	0.0397717	26.929												autotrophic - 12h	0.198837	0.110729	919.956
BG11	0.203173	0.174722	86.7615		Dark	0.214697	0.204157	45.8784												autotrophic - 12h	0.200191	0.110042	860.735
BG11	0.315849	0.282695	105.581		Dark	0.196413	0.181996	69.3618												autotrophic - 12h	0.195597	0.105691	887.897
BG11	0.0113832	0.00932526	94.9025		Dark	0.201642	0.191787	56.9103												autotrophic - 12h	0.20235	0.105486	913.32
BG11	0.0402018	0.026825	103.167		Dark	0.105863	0.0915793	41.1527												autotrophic - 12h	0.195589	0.103427	852.198
BG11	0.0333379	0.0185365	85.8954		Dark	0.157854	0.139731	61.5252												autotrophic - 12h	0.213225	0.116081	991.789
BG11	0.0380644	0.0261291	99.9747		Dark	0.181178	0.169044	55.8262												autotrophic - 14h	0.0897424	0.079676	203.158
BG11	0.072784	0.060685	82.3286		Dark	0.159515	0.153858	33.3118												autotrophic - 14h	0.0858588	0.0744651	183.879
BG11	0.306929	0.218431	113.952		Dark	0.270967	0.255129	46.4564												autotrophic - 14h	0.0805057	0.0698845	203.11
BG11	0.175658	0.163641	91.32		Dark	0.160375	0.15441	32.8543												autotrophic - 14h	0.0792701	0.0692683	163.838
BG11	0.237908	0.231797	68.2718		Dark	0.177347	0.167102	46.7105												autotrophic - 14h	0.07651	0.0655083	193.714
BG11	0.331115	0.325131	69.5263		Dark	0.182062	0.170741	69.3923												autotrophic - 14h	0.0757177	0.0641519	203.774
BG11	0.105876	0.0963037	53.7993		Dark	0.142832	0.133996	59.5358												autotrophic - 14h	0.0735249	0.0616162	165.381
BG11	0.429262	0.406263	85.377		Dark	0.274389	0.262764	55.3967												autotrophic - 14h	0.0749576	0.0626917	200.955
BG11	0.174745	0.156403	74.1344		Dark	0.04988	0.0306349	65.6632												autotrophic - 14h	0.0698016	0.0578405	194.27
BG11	0.265142	0.25337	89.8024		Dark	0.0572756	0.0447556	59.0047												autotrophic - 14h	0.0816237	0.0713888	156.747
BG11	0.234303	0.214528	72.153		Dark	0.0379465	0.0316116	31.7497												autotrophic - 14h	0.0808495	0.0716398	162.424
BG11	0.334136	0.319561	78.0915		Dark	0.0966403	0.0785377	53.5155												autotrophic - 14h	0.0841359	0.073879	171.61
BG11	0.156586	0.149422	75.694		Dark	0.0290403	0.0222711	31.6638												autotrophic - 14h	0.0700002	0.0568949	212.387
BG11	0.0622484	0.0469338	95.4427		Dark	0.19605	0.18796	56.3871												autotrophic - 14h	0.0898131	0.0801702	153.78
BG11	0.0695871	0.0322299	111.719		Dark	0.212451	0.198729	84.723												autotrophic - 14h	0.0769866	0.0654655	210.91
BG11	0.0483249	0.0219919	111.716		Dark	0.157943	0.148577	74.5456												autotrophic - 14h	0.0827464	0.0706323	186.73
BG11	0.0292014	0.0163927	113.035		Dark	0.309866	0.296756	67.2585												autotrophic - 14h	0.0815454	0.0697357	219.73
BG11	0.496229	0.484975	88.0663		Dark	0.0588896	0.0356028	80.882												autotrophic - 14h	0.0784731	0.0645437	220.725
BG11	0.135208	0.100215	83.217		Dark	0.0594686	0.0445563	72.1619												autotrophic - 14h	0.0870785	0.0744684	216.401
BG11	0.102343	0.0780459	87.5096		Dark	0.0440501	0.034954	43.0236												autotrophic - 14h	0.091227	0.0789059	196.758
BG11	0.0208032	0.0142894	76.6068		Dark	0.0841656	0.0614451	69.0231												autotrophic - 16h	0.146148	0.117775	259.186
BG11	0.0649669	0.0428635	91.3406		Dark	0.0331451	0.0236371	43.163												autotrophic - 16h	0.135603	0.106961	249.847
BG11	0.0241065	0.0196835	88.6091		Dark	0.768011	0.747595	77.28												autotrophic - 16h	0.123158	0.096366	257.878
BG11	0.00691235	0.00413005	83.7752		Dark	0.957045	0.937716	105.013												autotrophic - 16h	0.115539	0.0896892	255.317
BG11	0.0378848	0.0197031	93.0811		Dark	0.621176	0.591689	105.452												autotrophic - 16h	0.11061	0.0851582	292.14
BG11	0	0	0		Dark	1.10425	1.08756	84.0727												autotrophic - 16h	0.111458	0.080937	277.357
BG11	0.0256902	0.0155386	94.1262		Dark	0.567686	0.534425	104.456												autotrophic - 16h	0.12029	0.0892335	289.538
BG11	0.119094	0.0962044	73.8716		Dark	0.477349	0.449692	93.4921												autotrophic - 16h	0.112762	0.0787284	293.983
BG11	0.336593	0.321188	90.8041		Dark	0.538655	0.521413	78.2255												autotrophic - 16h	0.111401	0.0794182	295.292
BG11	0.0328189	0.0174969	98.0568		Dark	0.256977	0.226671	90.2077												autotrophic - 16h	0.120733	0.0948073	247.756
BG11	0.00293551	0.00105089	95.603		Dark	0.533021	0.516575	77.731												autotrophic - 16h	0.121967	0.0978582	268.407
BG11	0.00239282	4.45103e-05	65.5474		Dark	0.206398	0.196619	45.1262												autotrophic - 16h	0.130049	0.101087	267.424
BG11	0.0109436	0.00572852	78.2547		Dark	0.236188	0.22103	71.6039												autotrophic - 16h	0.106072	0.0738864	330.745
BG11	0.0208032	0.0142894	76.6068		Dark	0.162582	0.151777	60.5705												autotrophic - 16h	0.137951	0.11154	276.46
BG11	0.17192	0.124111	100.095		Dark	0.342637	0.327634	57.1536												autotrophic - 16h	0.121292	0.091932	326.687
BG11	0.0935997	0.0882309	87.6242		Dark	0.0569044	0.0342103	65.2108												autotrophic - 16h	0.12776	0.0962836	296.45
BG11	0.14586	0.135822	73.5901		Dark	0.0509539	0.0349785	57.8128												autotrophic - 16h	0.124812	0.0932545	345.636
BG11	0.246723	0.240273	62.9486		Dark	0.0384039	0.0312929	30.7757												autotrophic - 16h	0.12663	0.0923063	310.042
BG11	0.0430884	0.0379841	33.0606		Dark	0.0621728	0.0432805	53.0405												autotrophic - 16h	0.13672	0.103838	328.392
BG11	0.303957	0.289429	75.224		Dark	0.0272394	0.0195194	30.7398												autotrophic - 16h	0.144571	0.114761	349.974
BG11	0.0975662	0.0833897	67.8427		Dark	0.151735	0.134359	42.4741												autotrophic - 16h	0.156006	0.126654	270.826
BG11	0.176522	0.168797	86.0656		Dark	0.135522	0.125278	60.5622												autotrophic - 18h	0.0714193	0.0603385	201.275
BG11	0.167549	0.161339	57.4465		Dark	0.123231	0.110961	51.893												autotrophic - 18h	0.0647451	0.0513808	181.756
BG11	0.271343	0.262551	70.3283		Dark	0.220882	0.210901	49.0234												autotrophic - 18h	0.0557008	0.0444088	196.2
BG11	0.0851041	0.0798271	61.9169		Dark	0.0430977	0.0311062	56.6772												autotrophic - 18h	0.0516215	0.0398256	170.499
BG11	0.0117223	0.00868389	96.3396		Dark	0.0630153	0.0554733	51.5073												autotrophic - 18h	0.0504383	0.0370316	194.942
BG11	0.0794698	0.0558273	101.208		Dark	0.0398282	0.0355901	26.73												autotrophic - 18h	0.0456245	0.0336926	200.383
BG11	0.0324262	0.0252109	104.715		Dark	0.131778	0.115826	47.7554												autotrophic - 18h	0.0515672	0.0393344	167.884
BG11	0.077139	0.0533971	102.002		Dark	0.035591	0.0305943	26.9403												autotrophic - 18h	0.0438793	0.0323164	192.652
BG11	0.385604	0.365192	74.5237		Dark	0.237192	0.223937	55.0009												autotrophic - 18h	0.0443981	0.0328549	180.555
BG11	0.0791224	0.0413024	62.751		Dark	0.284443	0.265576	86.5038												autotrophic - 18h	0.0548539	0.0433552	156.401
BG11	0.0622644	0.0344208	86.2924		Dark	0.185289	0.168629	75.328												autotrophic - 18h	0.0560894	0.0454575	159.743
BG11	0.0612046	0.0556629	86.7014		Dark	0.396887	0.379254	68.6491												autotrophic - 18h	0.0593852	0.0476127	183.323
BG11	0.111276	0.0885352	114.159		Dark	0.0701798	0.0458385	79.2484												autotrophic - 18h	0.0418328	0.0301443	203.713
BG11	0.0591222	0.0540201	104.728		Dark	0.0545664	0.0362457	70.1449												autotrophic - 18h	0.0652761	0.0557577	158.356
BG11	0.0425119	0.0345864	103.386		Dark	0.0488211	0.0405673	40.6309												autotrophic - 18h	0.0534471	0.0411305	207.655
BG11	0.00423014	0.000683089	109.967		Dark	0.0436206	0.0220382	67.7013												autotrophic - 18h	0.0559667	0.0437983	195.669
BG11	0.0256902	0.0155386	94.1262		Dark	0.0367394	0.0277636	41.1518												autotrophic - 18h	0.0542464	0.0421486	223.82
BG11	0	0	0		Dark	0.196928	0.18992	52.2657												autotrophic - 18h	0.0554587	0.0412529	214.474
BG11	0.18391	0.164783	82.6918		Dark	0.215362	0.201818	80.061												autotrophic - 18h	0.0624585	0.0492697	216.034
BG11	0.322436	0.301191	106.157		Dark	0.157185	0.149565	68.8627												autotrophic - 18h	0.0708332	0.0576473	206.414
BG11	0.00873483	0.00650907	99.7695		Dark	0.31477	0.30133	63.8145												autotrophic - 18h	0.0772705	0.0674889	194.942
BG11	0.0301559	0.0224542	109.836		Dark	0.0598025	0.0362918	75.1276												autotrophic - 20h	0.259287	0.250582	439.656
BG11	0.0222778	0.0145736	100.352		Dark	0.0595278	0.0446116	66.8382												autotrophic - 20h	0.264094	0.252589	442.3
BG11	0.0317991	0.024247	93.5773		Dark	0.0450223	0.0354843	39.1884												autotrophic - 20h	0.246365	0.235597	444.864
BG11	0.0612046	0.0556629	86.7014		Dark	0.0820449	0.0591359	62.8543												autotrophic - 20h	0.241977	0.231523	427.472
BG11	0.269403	0.204106	120.247		Dark	0.0339945	0.0240606	39.1786												autotrophic - 20h	0.23391	0.222522	466.529
BG11	0.159485	0.152905	90.3174		Dark	0.16239	0.150566	48.602												autotrophic - 20h	0.237146	0.225681	451.838
BG11	0.224955	0.222211	85.3318		Dark	0.110203	0.103725	63.154												autotrophic - 20h	0.2402	0.228742	463.052
BG11	0.32292	0.320195	75.744		Dark	0.170679	0.160714	63.6283												autotrophic - 20h	0.234507	0.22253	460.838
BG11	0.0936961	0.0891857	80.1839		Dark	0.0447173	0.0385362	37.2941												autotrophic - 20h	0.231944	0.218697	478.718
BG11	0.421657	0.40151	95.1694		Dark	0.162626	0.142871	73.0759												autotrophic - 20h	0.247003	0.236011	441.016
BG11	0.158466	0.147849	81.1196		Dark	0.204218	0.191838	66.1567												autotrophic - 20h	0.248096	0.238131	457.835
BG11	0.251051	0.243041	105.093		Dark	0.169363	0.161075	39.4094												autotrophic - 20h	0.254583	0.243215	464.806
BG11	0.220784	0.21016	90.4702		Dark	0.362813	0.340677	67.1731												autotrophic - 20h	0.219421	0.207622	515.913
BG11	0.330852	0.322399	83.6842		Dark	0.17675	0.168662	39.4879												autotrophic - 20h	0.258913	0.248484	450.77
BG11	0.143449	0.140026	73.7927		Dark	0.345739	0.32829	74.0109												autotrophic - 20h	0.246253	0.233705	512.491
BG11	0.04982	0.0411711	109.435		Dark	0.374807	0.370148	87.0558												autotrophic - 20h	0.25767	0.245362	489.002
BG11	0.0635653	0.0373144	119.398		Dark	0.264621	0.254297	80.434												autotrophic - 20h	0.24793	0.235542	517.846
BG11	0.0382278	0.0229006	116.658		Dark	0.482071	0.475153	70.7606												autotrophic - 20h	0.250542	0.234783	506.049
BG11	0.0330859	0.0220366	118.43		Dark	0.126983	0.108024	88.7377												autotrophic - 20h	0.265241	0.249956	516.326
BG11	0.490121	0.481591	93.5614		Dark	0.108117	0.0949899	81.8444												autotrophic - 20h	0.266107	0.252719	517.327
BG11	0.124706	0.0969402	85.9468		Dark	0.111276	0.102442	50.8457												autotrophic - 22h	0.207344	0.175713	281.816
BG11	0.0959793	0.0771545	94.8855		Dark	0.0348844	0.0155385	64.238												autotrophic - 22h	0.185113	0.150457	270.324
BG11	0.0590167	0.0492122	60.2773		Dark	0.0919522	0.0828511	49.5019												autotrophic - 22h	0.176025	0.143531	284.909
BG11	0.0989404	0.0311647	73.0347		Dark	0.207396	0.182402	41.9146												autotrophic - 22h	0.166827	0.136378	263.393
BG11	0.0430291	0.0308449	64.4296		Dark	0.238213	0.223283	62.9018												autotrophic - 22h	0.160795	0.13257	285.151
BG11	0.100647	0.0703465	71.9579		Dark	0.152646	0.131801	53.1738												autotrophic - 22h	0.154463	0.120368	272.208
BG11	0.203173	0.174722	86.7615		Dark	0.347618	0.333605	50.5837												autotrophic - 22h	0.166236	0.130075	292.919
BG11	0.119094	0.0962044	73.8716		Dark	0.0428293	0.0302627	54.4504												autotrophic - 22h	0.155292	0.118227	282.385
BG11	0.18391	0.164783	82.6918		Dark	0.0340637	0.0238199	47.8202												autotrophic - 22h	0.154321	0.1167	298.616
BG11	0	0	0		Dark	0.0320908	0.0268542	24.2921												autotrophic - 22h	0.173931	0.142587	274.206
BG11	0.347916	0.338974	72.4804		Dark	0.0458575	0.0281242	48.4684												autotrophic - 22h	0.176658	0.146426	276.607
BG11	0.149542	0.127903	76.2748		Dark	0.0240454	0.0182652	25.1538												autotrophic - 22h	0.183273	0.149468	287.117
BG11	0.12018	0.0950894	70.9813		Light/Dark	0.130532	0.110998	35.1468												autotrophic - 22h	0.155032	0.117266	329.142
BG11	0.113539	0.0990922	63.484		Light/Dark	0.139265	0.122236	50.6703												autotrophic - 22h	0.200396	0.167537	284.174
BG11	0.131413	0.116744	47.6941		Light/Dark	0.104832	0.0870694	43.0305												autotrophic - 22h	0.168035	0.135099	315.064
BG11	0.0590167	0.0492122	60.2773		Light/Dark	0.242367	0.224635	43.1944												autotrophic - 22h	0.174617	0.136896	300.259
BG11	0.0680257	0.00728215	83.4507		Light/Dark	0.0322758	0.00849369	51.4059												autotrophic - 22h	0.176436	0.139776	334.627
BG11	0.0309591	0.00115751	74.3091		Light/Dark	0.0423437	0.0218403	47.2817												autotrophic - 22h	0.171508	0.132031	319.332
BG11	0.0188192	0.00803072	38.0152		Light/Dark	0.0164704	0.00955632	18.9173												autotrophic - 22h	0.184978	0.147109	319.195
BG11	0.12418	0.107406	51.3113		Light/Dark	0.111737	0.0957637	41.3498												autotrophic - 22h	0.204929	0.169464	337.25
BG11	0.0259795	0.0143876	42.567		Light/Dark	0.0135941	0.00640964	19.2629												autotrophic - 24h	0.0358742	0.0123625	128.438
BG11	0.149466	0.0879271	55.6994		Light/Dark	0.201355	0.193773	55.9707												autotrophic - 24h	0.0289181	0.00544828	120.587
BG11	0.00314596	0.00102605	14.9124		Light/Dark	0.186726	0.150652	78.9211												autotrophic - 24h	0.0333789	0.0100475	126.122
BG11	0.0502148	0.0128435	77.18		Light/Dark	0.191387	0.179265	70.1656												autotrophic - 24h	0.0346991	0.0125993	114.899
BG11	0.102274	0.0951904	39.2837		Light/Dark	0.244292	0.204008	63.4051												autotrophic - 24h	0.0374699	0.0151867	151.996
BG11	0.1344	0.123209	64.0543		Light/Dark	0.158892	0.0850496	86.3078												autotrophic - 24h	0.0373468	0.0126784	120.668
BG11	0.0171892	0.00127816	37.1424		Light/Dark	0.180571	0.126004	79.4922												autotrophic - 24h	0.0366248	0.0112699	155.115
BG11	0.0756795	0.0473789	94.8479		Light/Dark	0.143215	0.0934871	52.8275												autotrophic - 24h	0.0431004	0.0142636	171.075
BG11	0.320495	0.276137	90.6112		Light/Dark	0.24769	0.187361	62.8036												autotrophic - 24h	0.0409546	0.0133461	134.617
BG11	0.233253	0.205328	91.8895		Light/Dark	0.13221	0.0846122	50.0606												autotrophic - 24h	0.0350096	0.0110193	148.617
BG11	0.304965	0.267566	84.5393		Light/Dark	0.21386	0.200599	53.4511												autotrophic - 24h	0.0339488	0.0106554	144.856
BG11	0.176719	0.166751	67.5469		Light/Dark	0.140737	0.135227	61.5937												autotrophic - 24h	0.0347205	0.00944218	138.774
BG11	0.0642012	0.0591688	54.731		Light/Dark	0.209705	0.19987	64.0195												autotrophic - 24h	0.0375797	0.0119504	151.512
BG11	0.108111	0.103343	60.3794		Light/Dark	0.192206	0.18607	48.657												autotrophic - 24h	0.0387744	0.0112538	175.641
BG11	0.309273	0.301507	78.4755		Light/Dark	0.139469	0.12202	69.7159												autotrophic - 24h	0.036317	0.00803948	127.637
BG11	0.278884	0.223947	95.8071		Light/Dark	0.18995	0.177891	67.3938												autotrophic - 24h	0.0390988	0.0114582	174.681
BG11	0.31288	0.303794	94.9593		Light/Dark	0.140016	0.134182	38.532												autotrophic - 24h	0.0407188	0.00870538	179.085
BG11	0.345656	0.323564	98.3411		Light/Dark	0.285019	0.271126	50.5085												autotrophic - 24h	0.0354668	0.00598926	152.403
BG11	0.315849	0.282695	105.581		Light/Dark	0.133195	0.128269	36.1099												autotrophic - 24h	0.0416587	0.0106032	187.521
BG11	0.336593	0.321188	90.8041		Light/Dark	0.173381	0.168494	54.6676												dark autotrophic - 00h	0.0130103	0.00298057	33.1802
BG11	0.322436	0.301191	106.157		Light/Dark	0.179384	0.162127	81.5284												dark autotrophic - 00h	0.0101832	0.00197611	40.681
BG11	0.347916	0.338974	72.4804		Light/Dark	0.147616	0.140057	70.7754												dark autotrophic - 00h	0.0106771	0.00288928	31.137
BG11	0	0	0		Light/Dark	0.270332	0.251984	65.7589												dark autotrophic - 00h	0.0128209	0.0034183	49.8196
BG11	0.322891	0.297054	100.661		Light/Dark	0.0696897	0.0363919	82.1318												dark autotrophic - 00h	0.0161467	0.00642126	39.6666
BG11	0.353068	0.334167	96.4782		Light/Dark	0.0798513	0.056161	74.8458												dark autotrophic - 00h	0.015232	0.00531721	42.9389
BG11	0.329401	0.318402	89.0662		Light/Dark	0.0515626	0.0384737	42.1958												dark autotrophic - 00h	0.0156974	0.00702099	34.0913
BG11	0.318743	0.304942	91.0012		Light/Dark	0.122817	0.0978906	63.9034												dark autotrophic - 00h	0.0182223	0.00786221	55.8543
BG11	0.309273	0.301507	78.4755		Light/Dark	0.0418518	0.0289523	41.729												dark autotrophic - 00h	0.0111472	0.00201802	51.608
BG11	0.494372	0.442518	110.969		Light/Dark	0.19762	0.190017	60.7036												dark autotrophic - 00h	0.011299	0.00161705	61.4925
BG11	0.379667	0.356838	93.4957		Light/Dark	0.186575	0.172508	84.0717												dark autotrophic - 00h	0.0110607	0.00149919	38.9878
BG11	0.364053	0.349454	70.3754		Light/Dark	0.170953	0.162711	74.9895												dark autotrophic - 00h	0.0191155	0.00889505	59.5652
BG11	0.475825	0.457128	78.6669		Light/Dark	0.26538	0.250723	67.4354												dark autotrophic - 00h	0.00947501	0.000203128	39.5392
BG11	0.309553	0.30011	65.9767		Light/Dark	0.0807855	0.053937	84.9813												dark autotrophic - 00h	0.0140627	0.0041984	52.3471
BG11	0.390201	0.33693	83.563		Light/Dark	0.098174	0.0790585	78.7932												dark autotrophic - 00h	0.0142974	0.00462691	44.8172
BG11	0.31602	0.309941	67.4739		Light/Dark	0.0665152	0.0574728	45.051												dark autotrophic - 00h	0.0125558	0.00263404	59.9304
BG11	0.375351	0.345704	83.0659		Light/Dark	0.134625	0.11521	63.3118												dark autotrophic - 00h	0.0160915	0.00503524	76.1981
BG11	0.420177	0.415476	71.9216		Light/Dark	0.0549315	0.0463386	44.0851												dark autotrophic - 00h	0.014033	0.00316067	48.4798
BG11	0.267553	0.261471	40.3316		Light/Dark	0.227872	0.217727	60.9096												dark autotrophic - 00h	0.0113513	0.000201466	57.9932
BG11	0.340516	0.32636	64.7619		Light/Dark	0.243922	0.218464	89.3087												dark autotrophic - 00h	0.0130103	0.00298057	33.1802
BG11	0.325117	0.307023	97.0883		Light/Dark	0.196827	0.180727	79.8945												dark autotrophic - 02h	0.0417314	0.0166648	184.599
BG11	0.36522	0.326204	109.245		Light/Dark	0.339787	0.313768	72.0195												dark autotrophic - 02h	0.0431058	0.0180924	175.542
BG11	0.369555	0.350091	109.419		Light/Dark	0.0903974	0.0496633	88.9297												dark autotrophic - 02h	0.0391696	0.0126236	176.08
BG11	0.323603	0.283403	111.125		Light/Dark	0.0947575	0.0618767	82.3295												dark autotrophic - 02h	0.0366918	0.0116523	176.27
BG11	0.517244	0.493599	89.1828		Light/Dark	0.0637158	0.0486225	46.0567												dark autotrophic - 02h	0.0347479	0.010341	193.873
BG11	0.304014	0.288349	76.2431		Light/Dark	0.100175	0.0760258	64.2539												dark autotrophic - 02h	0.0402586	0.0127432	182.711
BG11	0.303479	0.289983	83.1997		Light/Dark	0.0483889	0.0338044	44.7453												dark autotrophic - 02h	0.043404	0.0155484	225.365
BG11	0.060294	0.0520239	80.4827		Light/Dark	0.0923115	0.0760168	46.618												dark autotrophic - 02h	0.0417228	0.0127667	212.528
BG11	0.100605	0.0772823	90.712		Light/Dark	0.102961	0.0361751	80.1019												dark autotrophic - 02h	0.0452672	0.0140231	206.412
BG11	0.0438805	0.0359632	91.4602		Light/Dark	0.112779	0.0837974	62.7211												dark autotrophic - 02h	0.0391171	0.0121245	205.048
BG11	0.0461358	0.0344523	108.972		Light/Dark	0.167199	0.0946699	69.5234												dark autotrophic - 02h	0.0394282	0.0130012	204.903
BG11	0.0113832	0.00932526	94.9025		Light/Dark	0.209174	0.100211	94.8357												dark autotrophic - 02h	0.040698	0.0139754	201.002
BG11	0.0328189	0.0174969	98.0568		Light/Dark	0.243161	0.154199	88.9554												dark autotrophic - 02h	0.0451869	0.0126759	241.094
BG11	0.00873483	0.00650907	99.7695		Light/Dark	0.184795	0.116702	54.1762												dark autotrophic - 02h	0.0451157	0.0145146	217.174
BG11	0.149542	0.127903	76.2748		Light/Dark	0.388768	0.310603	68.9159												dark autotrophic - 02h	0.0454939	0.0153397	239.282
BG11	0.322891	0.297054	100.661		Light/Dark	0.19693	0.130002	53.7349												dark autotrophic - 02h	0.0477493	0.0173651	197.686
BG11	0	0	0		Light/Dark	0.259273	0.249385	46.9129												dark autotrophic - 02h	0.0422179	0.0131284	233.254
BG11	0.0383096	0.0267694	90.1203		Light/Dark	0.201043	0.191713	59.7384												dark autotrophic - 02h	0.0499963	0.0159525	236.137
BG11	0.0289343	0.0171636	89.4908		Light/Dark	0.263506	0.254531	57.4466												dark autotrophic - 02h	0.0490876	0.0167707	221.239
BG11	0.0467386	0.0363596	87.7638		Light/Dark	0.0833417	0.0733187	32.0695												dark autotrophic - 02h	0.0516995	0.0170677	263.07
BG11	0.060294	0.0520239	80.4827		Light/Dark	0.234136	0.214627	61.2044												dark autotrophic - 02h	0.0461218	0.0181147	215.983
BG11	0.235369	0.159922	110.456		Light/Dark	0.278715	0.265041	58.0094												dark autotrophic - 04h	0.0300572	0.0192686	84.3238
BG11	0.125074	0.115272	101.617		Light/Dark	0.240497	0.234569	35.6764												dark autotrophic - 04h	0.0213572	0.00849386	76.5561
BG11	0.190099	0.186358	89.9732		Light/Dark	0.397738	0.384104	42.8287												dark autotrophic - 04h	0.0210382	0.0091503	85.0833
BG11	0.29285	0.287981	72.6269		Light/Dark	0.24229	0.236868	33.4405												dark autotrophic - 04h	0.018226	0.00810983	56.1278
BG11	0.076312	0.0695577	67.2001		Light/Dark	0.189396	0.170143	42.1589												dark autotrophic - 04h	0.020738	0.0084958	102.523
BG11	0.390008	0.365846	83.2512		Light/Dark	0.10958	0.104954	45.5699												dark autotrophic - 04h	0.0167148	0.00389628	71.6251
BG11	0.128109	0.115228	71.1815		Light/Dark	0.189683	0.175787	50.2002												dark autotrophic - 04h	0.0178229	0.00508276	79.1061
BG11	0.20082	0.190334	86.6346		Light/Dark	0.162688	0.157997	36.2054												dark autotrophic - 04h	0.0177655	0.00393739	88.3006
BG11	0.196028	0.18169	64.0844		Light/Dark	0.127652	0.11579	53.0504												dark autotrophic - 04h	0.0183614	0.00319086	76.5158
BG11	0.300887	0.289756	77.2882		Light/Dark	0.182552	0.173989	51.9646												dark autotrophic - 04h	0.0228798	0.00928244	99.1629
BG11	0.110049	0.104741	65.417		Light/Dark	0.132903	0.129003	27.4327												dark autotrophic - 04h	0.0206165	0.00994693	64.6024
BG11	0.0448052	0.03238	99.9273		Light/Dark	0.302803	0.291406	40.2839												dark autotrophic - 04h	0.0226014	0.0102105	84.9794
BG11	0.105105	0.073915	109.966		Light/Dark	0.130447	0.127068	25.3659												dark autotrophic - 04h	0.0236887	0.00747732	101.079
BG11	0.0700187	0.0492896	110.926		Light/Dark	0.202535	0.186186	50.5349												dark autotrophic - 04h	0.0293684	0.0170817	71.01
BG11	0.0614253	0.0503288	112.665		Light/Dark	0.120888	0.116449	57.6652												dark autotrophic - 04h	0.0204316	0.00624999	101.688
BG11	0.461263	0.452521	80.856		Light/Dark	0.204572	0.191716	63.2422												dark autotrophic - 04h	0.0195583	0.00525855	67.177
BG11	0.127391	0.0991686	86.1694		Light/Dark	0.170802	0.16685	44.6894												dark autotrophic - 04h	0.0237868	0.00814452	134.758
BG11	0.110994	0.091836	78.0392		Light/Dark	0.142416	0.128712	67.0044												dark autotrophic - 04h	0.0227107	0.00471991	140.088
BG11	0.0174707	0.0109419	76.6136		Light/Dark	0.198233	0.189052	64.3891												dark autotrophic - 04h	0.0244595	0.00815138	100.759
BG11	0.0566415	0.0404526	101.548		Light/Dark	0.147407	0.14241	36.9872												dark autotrophic - 04h	0.0317762	0.016021	107.641
BG11	0.0261293	0.0215058	103.831		Light/Dark	0.316101	0.30222	53.4623												dark autotrophic - 06h	0.042224	0.0215608	95.3271
BG11	0.00367266	0.00214302	92.2441		Light/Dark	0.143699	0.139569	34.988												dark autotrophic - 06h	0.0372305	0.0161203	118.754
BG11	0.0402018	0.026825	103.167		Light/Dark	0.248446	0.237751	57.9251												dark autotrophic - 06h	0.036391	0.0179855	94.5435
BG11	0.00293551	0.00105089	95.603		Light/Dark	0.234984	0.217082	85.4103												dark autotrophic - 06h	0.0388067	0.0205014	122.713
BG11	0.0301559	0.0224542	109.836		Light/Dark	0.229163	0.217737	71.1457												dark autotrophic - 06h	0.038152	0.0156268	122.658
BG11	0.12018	0.0950894	70.9813		Light/Dark	0.143802	0.126285	54.0627												dark autotrophic - 06h	0.0361757	0.0138146	114.078
BG11	0.353068	0.334167	96.4782		Light/Dark	0.167344	0.146126	76.279												dark autotrophic - 06h	0.0394573	0.0168225	114.937
BG11	0.0383096	0.0267694	90.1203		Light/Dark	0.187293	0.171985	70.092												dark autotrophic - 06h	0.0389474	0.0150962	117.848
BG11	0	0	0		Light/Dark	0.165163	0.158842	43.4332												dark autotrophic - 06h	0.0388201	0.0172004	118.901
BG11	0.00400074	0.00123464	89.5147		Light/Dark	0.24704	0.230695	54.7642												dark autotrophic - 06h	0.0358689	0.0168841	102.667
BG11	0.0077998	0.00355471	80.9684		Light/Dark	0.161867	0.155075	42.6362												dark autotrophic - 06h	0.0371917	0.015817	110.786
BG11	0.0174707	0.0109419	76.6136		Light/Dark	0.183193	0.167746	53.9909												dark autotrophic - 06h	0.0439377	0.0210622	128.315
BG11	0.178163	0.122127	109.121		Light/Dark	0.137383	0.128249	70.3479												dark autotrophic - 06h	0.0374197	0.0145513	118.574
BG11	0.0918788	0.0880551	82.3933		Light/Dark	0.16697	0.154747	65.5766												dark autotrophic - 06h	0.0347548	0.0111459	96.1254
BG11	0.138907	0.130505	72.0744		Light/Dark	0.20264	0.194328	56.0285												dark autotrophic - 06h	0.0397889	0.0165643	153.571
BG11	0.235117	0.230027	87.4832		Light/Dark	0.0872452	0.073824	71.5595												dark autotrophic - 06h	0.0397042	0.0116557	141.256
BG11	0.0414048	0.0364722	73.8916		Light/Dark	0.123825	0.114913	67.3941												dark autotrophic - 06h	0.0375171	0.0112841	102.655
BG11	0.290296	0.278436	74.883		Light/Dark	0.0858856	0.0824428	37.5206												dark autotrophic - 08h	0.041998	0.0276993	92.4827
BG11	0.0977501	0.0822453	80.0923		Light/Dark	0.199719	0.18659	54.9664												dark autotrophic - 08h	0.0367205	0.0196511	86.1166
BG11	0.175685	0.170436	100.616		Light/Dark	0.0796385	0.076306	36.6348												dark autotrophic - 08h	0.043348	0.0273316	112.823
BG11	0.165235	0.157313	74.8003		Light/Dark	0.167046	0.150198	37.5689												dark autotrophic - 08h	0.0476302	0.0310905	101.604
BG11	0.267821	0.258518	78.6684		Light/Dark	0.077389	0.0737406	38.8756												dark autotrophic - 08h	0.0506494	0.0348312	129.707
BG11	0.0836048	0.0801472	65.971		Light/Dark	0.185263	0.171471	49.4429												dark autotrophic - 08h	0.0495355	0.0315688	112.694
BG11	0.0115074	0.00853372	101.237		Light/Dark	0.126846	0.122912	30.4464												dark autotrophic - 08h	0.0462313	0.0281349	102.028
BG11	0.0813568	0.0554427	108.299		Light/Dark	0.167458	0.150394	54.4679												dark autotrophic - 08h	0.0521047	0.0335668	117.933
BG11	0.032353	0.0234451	109.946		Light/Dark	0.232426	0.220117	52.9587												dark autotrophic - 08h	0.053001	0.0319744	113.233
BG11	0.079482	0.0582915	112.107		Light/Dark	0.174785	0.167769	29.1695												dark autotrophic - 08h	0.0454424	0.0287822	126.422
BG11	0.365331	0.346638	82.7157		Light/Dark	0.403938	0.387291	48.1232												dark autotrophic - 08h	0.0437067	0.0278101	116.622
BG11	0.0723427	0.0332607	89.957		Light/Dark	0.180109	0.17379	27.3994												dark autotrophic - 08h	0.0439051	0.0259258	111.961
BG11	0.0539488	0.0259928	80.1654		Light/Dark	0.142826	0.131269	21.6076												dark autotrophic - 08h	0.0458256	0.0283555	96.7814
BG11	0.0183937	0.0151269	65.2942		Light/Dark	0.161629	0.151176	37.3273												dark autotrophic - 08h	0.0471549	0.0279968	118.739
BG11	0.070226	0.0439506	89.4018		Light/Dark	0.10659	0.0994702	26.9721												dark autotrophic - 08h	0.0430847	0.0234865	93.4951
BG11	0.0233101	0.0210132	101.174		Light/Dark	0.263105	0.253166	31.7875												dark autotrophic - 08h	0.0473186	0.0289627	109.978
BG11	0.00968878	0.00470899	83.6968		Light/Dark	0.0264461	0.0111908	28.9101												dark autotrophic - 08h	0.0487084	0.0249037	157.101
BG11	0.0333379	0.0185365	85.8954		Light/Dark	0.0270176	0.018249	24.0867												dark autotrophic - 08h	0.0426455	0.0209888	113.878
BG11	0.00239282	4.45103e-05	65.5474		Light/Dark	0.0190951	0.0107547	9.62975												dark autotrophic - 08h	0.0478463	0.0255009	130.945
BG11	0.0222778	0.0145736	100.352		Light/Dark	0.0905979	0.0709557	27.5452												dark autotrophic - 10h	0.0544714	0.0349316	143.928
BG11	0.113539	0.0990922	63.484		Light/Dark	0.0135653	0.00551276	9.66778												dark autotrophic - 10h	0.0492837	0.0291593	147.428
BG11	0.329401	0.318402	89.0662		Light/Dark	0.235756	0.179176	68.1406												dark autotrophic - 10h	0.0500693	0.0314361	135.167
BG11	0.0289343	0.0171636	89.4908		Light/Dark	0.188612	0.121032	78.7365												dark autotrophic - 10h	0.0520004	0.0347442	153.485
BG11	0.00400074	0.00123464	89.5147		Light/Dark	0.24705	0.182098	79.0246												dark autotrophic - 10h	0.0509126	0.0284128	138.189
BG11	0	0	0		Light/Dark	0.256206	0.187792	71.5999												dark autotrophic - 10h	0.0478313	0.0258327	150.124
BG11	0.00730421	0.00534732	68.5469		Light/Dark	0.173151	0.0943094	86.8347												dark autotrophic - 10h	0.0522462	0.0298184	144.489
BG11	0.0183937	0.0151269	65.2942		Light/Dark	0.224183	0.145176	90.0166												dark autotrophic - 10h	0.0500039	0.0276805	111.716
BG11	0.181889	0.127798	98.261		Light/Dark	0.148257	0.103554	50.9895												dark autotrophic - 10h	0.0491121	0.0304628	132.748
BG11	0.0982923	0.0911661	78.7166		Light/Dark	0.296971	0.254213	50.1539												dark autotrophic - 10h	0.048365	0.0299348	147.12
BG11	0.144777	0.139001	63.086		Light/Dark	0.140223	0.0971464	47.1423												dark autotrophic - 10h	0.049981	0.0284614	159.106
BG11	0.249864	0.245582	50.5579		Light/Dark	0.168018	0.163992	44.4903												dark autotrophic - 10h	0.0543889	0.0346721	142.215
BG11	0.0420649	0.0397113	50.685		Light/Dark	0.135831	0.122373	60.6564												dark autotrophic - 10h	0.0496058	0.0266644	156.327
BG11	0.31411	0.292826	64.5085		Light/Dark	0.157546	0.153863	52.3052												dark autotrophic - 10h	0.0454036	0.0221332	142.747
BG11	0.0938697	0.0859081	65.7171		Light/Dark	0.203827	0.187991	50.1149												dark autotrophic - 10h	0.0512324	0.0294605	140.356
BG11	0.182489	0.172383	78.3119		Light/Dark	0.106447	0.0735305	64.197												dark autotrophic - 10h	0.0495965	0.0231876	158.036
BG11	0.168559	0.165745	50.4519		Light/Dark	0.138742	0.115889	60.6538												dark autotrophic - 10h	0.0476801	0.0225601	158.326
BG11	0.27145	0.266291	71.6067		Light/Dark	0.0980549	0.0822756	33.2059												dark autotrophic - 10h	0.0539687	0.0310659	157.394
BG11	0.0848036	0.0824751	34.8616		Light/Dark	0.220025	0.195493	43.0619												dark autotrophic - 12h	0.0342914	0.0164283	111.028
BG11	0.0151203	0.00960732	92.1057		Light/Dark	0.0912641	0.0765022	31.3551												dark autotrophic - 12h	0.034135	0.013453	117.494
BG11	0.0821107	0.0535942	95.1698		Light/Dark	0.109912	0.0943702	23.3921												dark autotrophic - 12h	0.0363819	0.0184078	119.595
BG11	0.0341383	0.0240542	93.8054		Light/Dark	0.0564192	0.0528598	26.7882												dark autotrophic - 12h	0.0363391	0.0208508	92.2287
BG11	0.0752855	0.0510254	101.112		Light/Dark	0.108303	0.100124	27.1583												dark autotrophic - 12h	0.0389777	0.0233569	121.669
BG11	0.384092	0.370747	80.7279		Light/Dark	0.128015	0.123873	23.2476												dark autotrophic - 12h	0.0424489	0.0228317	117.143
BG11	0.0681544	0.0421418	81.5679		Light/Dark	0.0800217	0.0675807	31.741												dark autotrophic - 12h	0.040385	0.0186714	109.304
BG11	0.0520128	0.0344846	65.9083		Light/Dark	0.123032	0.116385	29.6117												dark autotrophic - 12h	0.0458818	0.0239579	117.258
BG11	0.0190992	0.015365	65.789		Light/Dark	0.0873314	0.0793187	13.7859												dark autotrophic - 12h	0.0450176	0.0231135	111.116
BG11	0.0675748	0.0431808	81.172		Light/Dark	0.275477	0.256603	31.5207												dark autotrophic - 12h	0.0363234	0.0193238	122.195
BG11	0.0391952	0.0357816	84.0043		Light/Dark	0.0916734	0.0839802	13.1456												dark autotrophic - 12h	0.0330735	0.0181219	109.111
BG11	0.0141371	0.00715497	106.329		Light/Dark	0.187309	0.178306	45.8862												dark autotrophic - 12h	0.0363077	0.0169428	119.64
BG11	0.0380644	0.0261291	99.9747		Light/Dark	0.145605	0.138962	59.7326												dark autotrophic - 12h	0.0339428	0.0179108	96.6537
BG11	0.0109436	0.00572852	78.2547		Light/Dark	0.1915	0.184335	58.7493												dark autotrophic - 12h	0.0382606	0.0180045	122.881
BG11	0.0317991	0.024247	93.5773		Light/Dark	0.0478325	0.0416084	31.8016												dark autotrophic - 12h	0.0381041	0.0157871	96.2928
BG11	0.131413	0.116744	47.6941		Light/Dark	0.189081	0.16636	68.2497												dark autotrophic - 12h	0.0399123	0.0188922	134.224
BG11	0.318743	0.304942	91.0012		Light/Dark	0.223545	0.209842	61.0474												dark autotrophic - 12h	0.0422269	0.0172668	161.455
BG11	0.0467386	0.0363596	87.7638		Light/Dark	0.196642	0.184909	37.9224												dark autotrophic - 12h	0.0381128	0.0149395	122.223
BG11	0.0077998	0.00355471	80.9684		Light/Dark	0.374833	0.349515	62.1321												dark autotrophic - 12h	0.0347129	0.0148148	109.16
BG11	0.00730421	0.00534732	68.5469		Light/Dark	0.203629	0.192538	37.6912												dark autotrophic - 14h	0.0621153	0.0462918	266.954
BG11	0	0	0		Light/Dark	0.140014	0.128861	32.9976												dark autotrophic - 14h	0.0603485	0.0418038	249.132
BG11	0.0190992	0.015365	65.789		Light/Dark	0.13111	0.121497	50.5234												dark autotrophic - 14h	0.051293	0.0346607	263.291
BG11	0.22132	0.152425	104.756		Light/Dark	0.113227	0.106551	40.6393												dark autotrophic - 14h	0.0475665	0.0309475	223.593
BG11	0.121821	0.112145	78.6487		Light/Dark	0.217003	0.207668	41.2593												dark autotrophic - 14h	0.0456849	0.0276097	249.485
BG11	0.153375	0.148379	65.9642		Light/Dark	0.0420502	0.0267025	45.5389												dark autotrophic - 14h	0.0441008	0.0266639	260.918
BG11	0.254128	0.250157	51.8879		Light/Dark	0.0584076	0.050083	40.3982												dark autotrophic - 14h	0.0471329	0.0292693	219.853
BG11	0.0515846	0.0491771	50.6052		Light/Dark	0.0391436	0.0308135	20.4248												dark autotrophic - 14h	0.041679	0.0250237	237.047
BG11	0.308501	0.284172	72.1779		Light/Dark	0.135625	0.115224	38.9882												dark autotrophic - 14h	0.0420519	0.0245762	246
BG11	0.108689	0.100334	48.3994		Light/Dark	0.034487	0.026135	20.3356												dark autotrophic - 14h	0.0492282	0.0340997	199.037
BG11	0.210728	0.198094	78.0071		Light/Dark	0.0694231	0.0643169	36.7734												dark autotrophic - 14h	0.0494139	0.0353958	205.936
BG11	0.183809	0.179379	59.092		Light/Dark	0.0545668	0.0217273	59.7463												dark autotrophic - 14h	0.054053	0.0377087	240.221
BG11	0.271588	0.266087	70.5996		Light/Dark	0.100422	0.0863847	56.7755												dark autotrophic - 14h	0.0374231	0.0202125	258.196
BG11	0.103803	0.101627	50.4719		Light/Dark	0.117878	0.0826806	49.5275												dark autotrophic - 14h	0.0564034	0.0438301	192.667
BG11	0.0264505	0.017742	66.3286		Light/Dark	0.221582	0.150424	84.6709												dark autotrophic - 14h	0.0488511	0.031073	261.007
BG11	0.0744429	0.0370014	97.4353		Light/Dark	0.265824	0.212404	77.0161												dark autotrophic - 14h	0.0533502	0.0352821	240.271
BG11	0.0306159	0.0140576	100.977		Light/Dark	0.213151	0.170563	47.2887												dark autotrophic - 14h	0.0497904	0.0326491	266.731
BG11	0.070438	0.0436074	96.7504		Light/Dark	0.480202	0.422053	79.9776												dark autotrophic - 14h	0.052442	0.0321272	282.887
BG11	0.367808	0.356193	75.4691		Light/Dark	0.235092	0.193781	48.348												dark autotrophic - 14h	0.0592118	0.0405077	270.157
BG11	0.0545109	0.0303594	65.5019		Light/Dark	0.14931	0.121356	35.6943												dark autotrophic - 14h	0.0602808	0.0446325	240.45
BG11	0.0316515	0.0164597	79.18		Light/Dark	0.102429	0.0922241	44.7887												dark autotrophic - 16h	0.197116	0.184745	471.454
BG11 (5 mM Glucose)	0.0114221	0.00198186	244.563		Light/Dark	0.130871	0.111186	40.9525												dark autotrophic - 16h	0.195763	0.181468	464.834
BG11 (5 mM Glucose)	0.0634219	0.00910374	294.22		Light/Dark	0.175864	0.167357	36.8938												dark autotrophic - 16h	0.183728	0.169902	485.545
BG11 (5 mM Glucose)	0.0213126	0.0122187	272.351		Light/Dark	0.0554095	0.0497833	42.0249												dark autotrophic - 16h	0.182307	0.168561	453.651
BG11 (5 mM Glucose)	0.0287924	0.0104654	240.664		Light/Dark	0.0923518	0.0877914	39.6217												dark autotrophic - 16h	0.177095	0.162251	485.895
BG11 (5 mM Glucose)	0.11202	0.0833642	228.666		Light/Dark	0.062109	0.0581907	18.6249												dark autotrophic - 16h	0.176822	0.1625	492.484
BG11 (5 mM Glucose)	0.0391666	0.026186	285.292		Light/Dark	0.193628	0.179904	35.9209												dark autotrophic - 16h	0.180351	0.165461	475.639
BG11 (5 mM Glucose)	0.0939296	0.0773507	298.954		Light/Dark	0.0607062	0.0566223	18.3964												dark autotrophic - 16h	0.174501	0.161	481.967
BG11 (5 mM Glucose)	0.0476469	0.0354212	213.849		Light/Dark	0.186061	0.181656	48.7663												dark autotrophic - 16h	0.171529	0.156539	503.825
BG11 (5 mM Glucose)	0.316928	0.308391	257.391		Light/Dark	0.131581	0.118036	61.7338												dark autotrophic - 16h	0.184608	0.171126	450.207
BG11 (5 mM Glucose)	0.0912753	0.069677	280.139		Light/Dark	0.183087	0.180114	53.186												dark autotrophic - 16h	0.18594	0.173086	468.324
BG11 (5 mM Glucose)	0.0384455	0.0217551	260.734		Light/Dark	0.183445	0.166808	52.9429												dark autotrophic - 16h	0.190446	0.176606	483.6
BG11 (5 mM Glucose)	0.0388152	0.0273786	215.232		Light/Dark	0.1682	0.134487	66.8941												dark autotrophic - 16h	0.16864	0.153469	539.712
BG11 (5 mM Glucose)	0.043543	0.027742	260.124		Light/Dark	0.216709	0.193632	65.451												dark autotrophic - 16h	0.194265	0.18226	455.994
BG11 (5 mM Glucose)	0.0114221	0.00198186	244.563		Light/Dark	0.167409	0.149668	39.9917												dark autotrophic - 16h	0.185709	0.170362	532.35
BG11 (5 mM Glucose)	0.0882176	0.057001	266.618		Light/Dark	0.315104	0.291194	41.5383												dark autotrophic - 16h	0.192504	0.177927	510.795
BG11 (5 mM Glucose)	0.0507608	0.0354546	217.207		Light/Dark	0.165905	0.149151	37.5723												dark autotrophic - 16h	0.186145	0.17176	530.966
BG11 (5 mM Glucose)	0.061382	0.0490267	157.794		Light/Dark	0.244377	0.227334	50.7205												dark autotrophic - 16h	0.186095	0.168376	530.464
BG11 (5 mM Glucose)	0.168789	0.15564	194.894		Light/Dark	0.217682	0.202869	73.4072												dark autotrophic - 16h	0.195467	0.179097	534.942
BG11 (5 mM Glucose)	0.0171405	0.0060136	243.626		Light/Dark	0.225026	0.210585	61.8665												dark autotrophic - 16h	0.201824	0.186307	520.262
BG11 (5 mM Glucose)	0.186467	0.148354	181.039		Light/Dark	0.127629	0.114966	44.2692												dark autotrophic - 16h	0.220169	0.206763	477.668
BG11 (5 mM Glucose)	0.0347897	0.0268518	189.754		Light/Dark	0.154862	0.143278	62.2185												dark autotrophic - 18h	0.0356135	0.0149534	155.398
BG11 (5 mM Glucose)	0.111116	0.0882437	240.282		Light/Dark	0.17964	0.171998	56.7213												dark autotrophic - 18h	0.0388025	0.020539	161.477
BG11 (5 mM Glucose)	0.130147	0.122055	219.037		Light/Dark	0.16147	0.15658	35.419												dark autotrophic - 18h	0.0385912	0.0213853	145.203
BG11 (5 mM Glucose)	0.185297	0.17625	238.566		Light/Dark	0.254838	0.239507	47.3829												dark autotrophic - 18h	0.038811	0.0236768	124.136
BG11 (5 mM Glucose)	0.044971	0.030445	226.734		Light/Dark	0.158791	0.153706	34.7448												dark autotrophic - 18h	0.0375573	0.018163	137.904
BG11 (5 mM Glucose)	0.0211853	0.00766208	239.279		Light/Dark	0.173421	0.151775	64.4336												dark autotrophic - 18h	0.0354094	0.0160095	158.127
BG11 (5 mM Glucose)	0.144134	0.126268	263.132		Light/Dark	0.146729	0.132275	85.3684												dark autotrophic - 18h	0.037905	0.0188558	136.399
BG11 (5 mM Glucose)	0.0909754	0.0795316	257.101		Light/Dark	0.155939	0.141065	68.7211												dark autotrophic - 18h	0.0390491	0.0172273	150.641
BG11 (5 mM Glucose)	0.156616	0.133016	265.086		Light/Dark	0.0740293	0.0610448	60.5821												dark autotrophic - 18h	0.0387735	0.0213642	142.725
BG11 (5 mM Glucose)	0.242367	0.224465	237.475		Light/Dark	0.192602	0.179239	86.3685												dark autotrophic - 18h	0.0384241	0.0209955	147.946
BG11 (5 mM Glucose)	0.0322758	0.00709031	269.412		Light/Dark	0.228869	0.21988	80.7975												dark autotrophic - 18h	0.0383587	0.0201559	142.178
BG11 (5 mM Glucose)	0.0423437	0.0204937	175.21		Light/Dark	0.207636	0.200937	52.0422												dark autotrophic - 18h	0.0359213	0.0167965	138.932
BG11 (5 mM Glucose)	0.0380514	0.0269294	263.966		Light/Dark	0.34882	0.330142	69.8697												dark autotrophic - 18h	0.0356009	0.0137397	146.881
BG11 (5 mM Glucose)	0.0245024	0.0135469	310.364		Light/Dark	0.224051	0.216973	54.0223												dark autotrophic - 18h	0.0399713	0.0197934	146.952
BG11 (5 mM Glucose)	0.0371438	0.0288229	278.593		Light/Dark	0.162587	0.152792	41.875												dark autotrophic - 18h	0.0396704	0.0146299	172.046
BG11 (5 mM Glucose)	0.0504184	0.0479183	256.815		Light/Dark	0.126341	0.118231	58.3607												dark autotrophic - 18h	0.0390425	0.0159372	147.509
BG11 (5 mM Glucose)	0.166244	0.154495	250.945		Light/Dark	0.145308	0.139371	50.9103												dark autotrophic - 20h	0.0819645	0.0644214	160.63
BG11 (5 mM Glucose)	0.0811539	0.0758947	284.466		Light/Dark	0.19446	0.186301	46.7049												dark autotrophic - 20h	0.0651091	0.0458182	152.615
BG11 (5 mM Glucose)	0.15565	0.146999	312.472		Light/Dark	0.0806359	0.0639066	56.6805												dark autotrophic - 20h	0.0759353	0.0570872	157.772
BG11 (5 mM Glucose)	0.0458576	0.00993807	246.599		Light/Dark	0.111764	0.102943	51.9914												dark autotrophic - 20h	0.0792947	0.0604518	151.99
BG11 (5 mM Glucose)	0.34372	0.316863	268.342		Light/Dark	0.0821599	0.0722928	29.7781												dark autotrophic - 20h	0.0827419	0.0649244	165.001
BG11 (5 mM Glucose)	0.136904	0.125071	295.889		Light/Dark	0.199297	0.177818	45.4617												dark autotrophic - 20h	0.0754901	0.0557246	161.743
BG11 (5 mM Glucose)	0.0737175	0.07028	265.385		Light/Dark	0.0772998	0.067421	28.917												dark autotrophic - 20h	0.0724268	0.052111	172.191
BG11 (5 mM Glucose)	0.0859731	0.0782449	234.887		Light/Dark	0.177378	0.174042	42.0003												dark autotrophic - 20h	0.0790246	0.0576136	174.418
BG11 (5 mM Glucose)	0.0905446	0.081918	271.949		Light/Dark	0.206653	0.186904	67.4104												dark autotrophic - 20h	0.0768061	0.0542176	158.919
BG11 (5 mM Glucose)	0.0380514	0.0269294	263.966		Light/Dark	0.140844	0.136003	51.9427												dark autotrophic - 20h	0.0780293	0.0590334	162.72
BG11 (5 mM Glucose)	0.090538	0.0254791	279.55		Light/Dark	0.301869	0.280392	55.3571												dark autotrophic - 20h	0.0768204	0.0582967	140.219
BG11 (5 mM Glucose)	0.0178707	0.0140385	254.202		Light/Dark	0.0670324	0.0293409	63.9822												dark autotrophic - 20h	0.0759434	0.0561877	157.298
BG11 (5 mM Glucose)	0.0215819	0.0102725	160.235		Light/Dark	0.0646723	0.0377571	57.4545												dark autotrophic - 20h	0.0851719	0.0643542	149.006
BG11 (5 mM Glucose)	0.11034	0.103223	207.54		Light/Dark	0.0465966	0.0290261	30.1813												dark autotrophic - 20h	0.0738018	0.0535707	155.832
BG11 (5 mM Glucose)	0.0169513	0.00849178	249.02		Light/Dark	0.0894261	0.0615087	45.5492												dark autotrophic - 20h	0.0691136	0.0471639	144.723
BG11 (5 mM Glucose)	0.0848808	0.0764766	193.24		Light/Dark	0.0363202	0.0191589	29.5732												dark autotrophic - 20h	0.0787755	0.0577163	163.153
BG11 (5 mM Glucose)	0.0293412	0.00635816	213.767		Light/Dark	0.0234404	0.0158532	20.1886												dark autotrophic - 20h	0.074058	0.0483839	186.124
BG11 (5 mM Glucose)	0.0431253	0.0388514	250.733		Light/Dark	0.0518771	0.0270737	41.6415												dark autotrophic - 20h	0.0703464	0.0474643	148.862
BG11 (5 mM Glucose)	0.112431	0.09717	250.984		Light/Dark	0.025479	0.0135997	29.4576												dark autotrophic - 20h	0.0836332	0.0594639	177.632
BG11 (5 mM Glucose)	0.132729	0.119344	259.515		Light/Dark	0.15344	0.126827	38.6754												dark autotrophic - 22h	0.107999	0.0946453	147.023
BG11 (5 mM Glucose)	0.01813	0.0118534	236.237		Light/Dark	0.0723515	0.0289186	50.0126												dark autotrophic - 22h	0.10357	0.0878596	161.629
BG11 (5 mM Glucose)	0.0388739	0.0346436	260.926		Light/Dark	0.0884994	0.0546774	44.8014												dark autotrophic - 22h	0.109543	0.0937791	146.986
BG11 (5 mM Glucose)	0.24727	0.220369	282.193		Light/Dark	0.0551508	0.0372202	18.4558												dark autotrophic - 22h	0.115496	0.100182	167.296
BG11 (5 mM Glucose)	0.170856	0.15919	274.008		Light/Dark	0.245858	0.216022	47.5409												dark autotrophic - 22h	0.105971	0.089326	157.216
BG11 (5 mM Glucose)	0.243904	0.225063	282.105		Light/Dark	0.0711414	0.0530953	20.5528												dark autotrophic - 22h	0.103153	0.0858644	145.771
BG11 (5 mM Glucose)	0.169057	0.144896	256.354		Light/Dark	0.35412	0.329467	55.3296												dark autotrophic - 22h	0.110383	0.0926619	159.848
BG11 (5 mM Glucose)	0.0734053	0.023715	286.98		Light/Dark	0.430031	0.378372	72.7763												dark autotrophic - 22h	0.108092	0.0886612	156.79
BG11 (5 mM Glucose)	0.0926308	0.0562523	180.753		Light/Dark	0.276832	0.252634	55.4552												dark autotrophic - 22h	0.106993	0.0905658	163.605
BG11 (5 mM Glucose)	0.133783	0.130866	210.924		Light/Dark	0.508723	0.44847	60.4597												dark autotrophic - 22h	0.105677	0.0897712	149.938
BG11 (5 mM Glucose)	0.136749	0.104265	252.625		Light/Dark	0.212278	0.113633	72.6168												dark autotrophic - 22h	0.102286	0.0864715	154.209
BG11 (5 mM Glucose)	0.119318	0.117179	206.636		Light/Dark	0.172857	0.0962663	65.2707												dark autotrophic - 22h	0.111365	0.0942257	145.318
BG11 (5 mM Glucose)	0.151514	0.144181	200.568		Light/Dark	0.186923	0.109161	48.9943												dark autotrophic - 22h	0.106081	0.0873413	177.242
BG11 (5 mM Glucose)	0.251213	0.232701	196.754		Light/Dark	0.0997306	0.0127361	43.3645												dark autotrophic - 22h	0.0964756	0.0779578	149.937
BG11 (5 mM Glucose)	0.177015	0.17331	250.719		Light/Dark	0.167201	0.0910105	45.5233												dark autotrophic - 22h	0.109596	0.090613	183.853
BG11 (5 mM Glucose)	0.238494	0.228952	261.925		Light/Dark	0.127639	0.11069	46.735												dark autotrophic - 22h	0.102798	0.079502	200.56
BG11 (5 mM Glucose)	0.112073	0.0999794	179.851		Light/Dark	0.150558	0.105289	64.8391												dark autotrophic - 22h	0.0967605	0.0745768	182.777
BG11 (5 mM Glucose)	0.423239	0.416679	219.556		Light/Dark	0.126849	0.10695	43.5876												dark autotrophic - 22h	0.110379	0.0898385	163.466
BG11 (5 mM Glucose)	0.217252	0.203244	245.981		Light/Dark	0.0890748	0.0354648	49.5578												dark autotrophic - 24h	0.113097	0.0955473	158.88
BG11 (5 mM Glucose)	0.172257	0.166907	217.16		Light/Dark	0.207292	0.12917	74.6072												dark autotrophic - 24h	0.108971	0.0896087	166.538
BG11 (5 mM Glucose)	0.17996	0.177798	166.62		Light/Dark	0.225263	0.159452	72.0445												dark autotrophic - 24h	0.114351	0.0953831	158.639
BG11 (5 mM Glucose)	0.190615	0.186113	221.106		Light/Dark	0.189333	0.146534	41.1054												dark autotrophic - 24h	0.120986	0.101626	168.997
BG11 (5 mM Glucose)	0.133783	0.130866	210.924		Light/Dark	0.347838	0.299674	44.5837												dark autotrophic - 24h	0.1093	0.0911612	158.87
BG11 (5 mM Glucose)	0.163719	0.11828	232.497		Light/Dark	0.204982	0.16221	40.8606												dark autotrophic - 24h	0.106475	0.0867952	192.028
BG11 (5 mM Glucose)	0.107234	0.0993919	175.103		Continuous Light	0	0	0												dark autotrophic - 24h	0.112543	0.094264	162.775
BG11 (5 mM Glucose)	0.116129	0.109807	133.253		Continuous Light	0.0439507	0.0213989	16.4526												dark autotrophic - 24h	0.109558	0.0901101	156.846
BG11 (5 mM Glucose)	0.0190298	0.0122603	146.818		Continuous Light	0.0154577	0.00916939	9.7281												dark autotrophic - 24h	0.112615	0.0923289	167.598
BG11 (5 mM Glucose)	0.107702	0.104723	206.177		Continuous Light	0.140766	0.116334	20.7108												dark autotrophic - 24h	0.1121	0.0912964	144.084
BG11 (5 mM Glucose)	0.206605	0.179697	162.804		Continuous Light	0.119571	0.072724	22.8754												dark autotrophic - 24h	0.106856	0.0880892	158.842
BG11 (5 mM Glucose)	0.106052	0.0998293	160.908		Continuous Light	0.131629	0.0988167	18.0816												dark autotrophic - 24h	0.117454	0.0957163	143.768
BG11 (5 mM Glucose)	0.128633	0.116255	204.068		Continuous Light	0.108406	0.0833208	12.531												dark autotrophic - 24h	0.108506	0.0882354	141.989
BG11 (5 mM Glucose)	0.00369023	0.00185819	163.979		Continuous Light	0.350037	0.31317	41.6692												dark autotrophic - 24h	0.0998589	0.0793032	151.816
BG11 (5 mM Glucose)	0.0579166	0.0531497	196.518		Continuous Light	0.134199	0.109896	14.5768												dark autotrophic - 24h	0.1112	0.0919735	161.404
BG11 (5 mM Glucose)	0.101945	0.0973257	186.779		Continuous Light	0.0439507	0.0213989	16.4526												dark autotrophic - 24h	0.105039	0.0809264	190.387
BG11 (5 mM Glucose)	0.133921	0.127919	202.983		Continuous Light	0	0	0												dark autotrophic - 24h	0.0997517	0.0765959	159.027
BG11 (5 mM Glucose)	0.332658	0.306921	231.02		Continuous Light	0.0619083	0.048181	13.2181												dark autotrophic - 24h	0.11555	0.0906837	161.426
BG11 (5 mM Glucose)	0.248998	0.241217	219.512		Continuous Light	0.0790317	0.0767923	10.5249												dark heterotrophic - 00h	0.0202041	0.00332551	108.131
BG11 (5 mM Glucose)	0.330742	0.30576	227.45		Continuous Light	0.117277	0.101521	15.4109												dark heterotrophic - 00h	0.0239362	0.00466933	126.409
BG11 (5 mM Glucose)	0.105863	0.0909916	197.662		Continuous Light	0.160608	0.150274	16.3126												dark heterotrophic - 00h	0.0232443	0.00598133	136.608
BG11 (5 mM Glucose)	0.157854	0.135263	233.626		Continuous Light	0.128929	0.116498	16.9399												dark heterotrophic - 00h	0.0259585	0.00867726	113.279
BG11 (5 mM Glucose)	0.181178	0.165297	142.481		Continuous Light	0.40952	0.389021	39.4349												dark heterotrophic - 00h	0.0284143	0.0105009	133.443
BG11 (5 mM Glucose)	0.0092745	0.00595742	281.301		Continuous Light	0.151924	0.140463	17.0117												dark heterotrophic - 00h	0.0324138	0.012665	149.966
BG11 (5 mM Glucose)	0.0473548	0.0154932	331.864		Continuous Light	0.0154577	0.00916939	9.7281												dark heterotrophic - 00h	0.0313546	0.0117666	124.808
BG11 (5 mM Glucose)	0.00300041	0.000781931	304.54		Continuous Light	0.0619083	0.048181	13.2181												dark heterotrophic - 00h	0.035014	0.0142833	144.409
BG11 (5 mM Glucose)	0.0158341	0.00858398	275.886		Continuous Light	0	0	0												dark heterotrophic - 00h	0.0341709	0.0148281	162.059
BG11 (5 mM Glucose)	0.0756224	0.0605857	265.665		Continuous Light	0.166032	0.147923	24.8533												dark heterotrophic - 00h	0.0239208	0.00651336	129.168
BG11 (5 mM Glucose)	0.0215157	0.0166246	328.005		Continuous Light	0.084338	0.0513923	14.793												dark heterotrophic - 00h	0.0220936	0.00608375	126.757
BG11 (5 mM Glucose)	0.0616548	0.053889	336.218		Continuous Light	0.087692	0.065954	13.7434												dark heterotrophic - 00h	0.0240226	0.00515531	146.075
BG11 (5 mM Glucose)	0.0451163	0.0328893	251.717		Continuous Light	0.0787976	0.0597012	12.4574												dark heterotrophic - 00h	0.0194866	0.00326877	112.82
BG11 (5 mM Glucose)	0.315365	0.306999	293.61		Continuous Light	0.256918	0.231094	25.8607												dark heterotrophic - 00h	0.0304345	0.0105736	177.014
BG11 (5 mM Glucose)	0.0506663	0.0393038	313.756		Continuous Light	0.101234	0.0829016	14.0445												dark heterotrophic - 00h	0.0267341	0.00902818	112.768
BG11 (5 mM Glucose)	0.0229069	0.0169726	294.4		Light/Dark	0.338403	0.316678	53.5166												dark heterotrophic - 00h	0.0281499	0.00818638	171.05
BG11 (5 mM Glucose)	0.0208345	0.0178536	253.965		Light/Dark	0.452606	0.419303	67.1427												dark heterotrophic - 00h	0.029378	0.00966139	153.755
BG11 (5 mM Glucose)	0.0336108	0.0290837	298.33		Light/Dark	0.260234	0.234432	60.4178												dark heterotrophic - 00h	0.025307	0.00482108	164.921
BG11 (5 mM Glucose)	0.0092745	0.00595742	281.301		Light/Dark	0.574963	0.53834	56.3195												dark heterotrophic - 00h	0.0216997	0.00379033	148.748
BG11 (5 mM Glucose)	0.101025	0.0518278	302.287		Light/Dark	0.183231	0.116799	79.4412												dark heterotrophic - 00h	0.0239078	0.00265361	151.166
BG11 (5 mM Glucose)	0.0361654	0.0284909	250.375		Light/Dark	0.130255	0.0729291	72.3559												dark heterotrophic - 02h	0.0277788	0.0148499	166.481
BG11 (5 mM Glucose)	0.0647745	0.0599414	186.133		Light/Dark	0.138918	0.105241	38.6468												dark heterotrophic - 02h	0.0295069	0.0160794	154.28
BG11 (5 mM Glucose)	0.167847	0.16338	223.51		Light/Dark	0.0559464	0.0155885	55.3382												dark heterotrophic - 02h	0.0239278	0.0109562	153.523
BG11 (5 mM Glucose)	0.00786406	0.00503983	271.499		Light/Dark	0.125842	0.0943419	37.784												dark heterotrophic - 02h	0.0232059	0.0100943	165.233
BG11 (5 mM Glucose)	0.209289	0.184294	221.84		Light/Dark	0.279898	0.272966	22.6637												dark heterotrophic - 02h	0.0229818	0.00891766	202.172
BG11 (5 mM Glucose)	0.031854	0.0259639	238.996		Light/Dark	0.375466	0.351075	43.5408												dark heterotrophic - 02h	0.0265499	0.011196	179.717
BG11 (5 mM Glucose)	0.0929807	0.0804774	281.304		Light/Dark	0.216083	0.20483	30.1187												dark heterotrophic - 02h	0.0291687	0.0138159	205.461
BG11 (5 mM Glucose)	0.114821	0.111424	253.9		Light/Dark	0.485567	0.458154	35.9245												dark heterotrophic - 02h	0.0276181	0.0112637	211.653
BG11 (5 mM Glucose)	0.18671	0.183303	273.546		Light/Dark	0.121123	0.0774644	34.6981												dark heterotrophic - 02h	0.02895	0.0124629	183.447
BG11 (5 mM Glucose)	0.0278245	0.0237213	253.714		Light/Dark	0.0804185	0.0459567	29.2978												dark heterotrophic - 02h	0.025991	0.0104994	206.427
BG11 (5 mM Glucose)	0.00800874	0.00148808	274.472		Light/Dark	0.0876641	0.0677232	12.683												dark heterotrophic - 02h	0.0256432	0.0113191	206.586
BG11 (5 mM Glucose)	0.148568	0.124988	297.885		Light/Dark	0.0430321	0.0149447	21.1309												dark heterotrophic - 02h	0.0280357	0.0122185	205.061
BG11 (5 mM Glucose)	0.0873889	0.0774023	296.564		Light/Dark	0.0750926	0.0553117	11.3652												dark heterotrophic - 02h	0.0315031	0.0114018	270.215
BG11 (5 mM Glucose)	0.139518	0.119546	298.603		Light/Dark	0.372994	0.352628	67.6996												dark heterotrophic - 02h	0.0297768	0.0127896	202.682
BG11 (5 mM Glucose)	0.274389	0.262271	277.163		Light/Dark	0.463398	0.448518	72.0908												dark heterotrophic - 02h	0.0307287	0.013592	243.239
BG11 (5 mM Glucose)	0.04988	0.0266277	305.395		Light/Dark	0.276429	0.261872	67.6146												dark heterotrophic - 02h	0.0318851	0.0154541	191.344
BG11 (5 mM Glucose)	0.0572756	0.0411624	211.639		Light/Dark	0.582104	0.563496	60.779												dark heterotrophic - 02h	0.0284689	0.0114672	247.642
BG11 (5 mM Glucose)	0.0112544	0.00675281	245.573		Light/Dark	0.185255	0.137192	86.1436												dark heterotrophic - 02h	0.0325306	0.0141412	198.096
BG11 (5 mM Glucose)	0.049967	0.0216651	298.187		Light/Dark	0.133935	0.0962129	78.4128												dark heterotrophic - 02h	0.0339602	0.0148373	239.599
BG11 (5 mM Glucose)	0.00511071	0.00224776	269.874		Light/Dark	0.156109	0.126867	49.0283												dark heterotrophic - 02h	0.0347763	0.0151794	255.314
BG11 (5 mM Glucose)	0.0113976	0.00535745	231.81		Light/Dark	0.0430857	0.00492934	63.7159												dark heterotrophic - 02h	0.0353694	0.0194908	169.548
BG11 (5 mM Glucose)	0.0598396	0.0447626	209.64		Light/Dark	0.140066	0.112896	47.9324												dark heterotrophic - 04h	0.036552	0.0263892	158.231
BG11 (5 mM Glucose)	0.0124918	0.00897769	288.151		Continuous Light	0.140766	0.116334	20.7108												dark heterotrophic - 04h	0.0339985	0.0225028	143.863
BG11 (5 mM Glucose)	0.0469145	0.0386001	301.849		Continuous Light	0.0790317	0.0767923	10.5249												dark heterotrophic - 04h	0.0275911	0.0173556	148.161
BG11 (5 mM Glucose)	0.062331	0.0472513	210.942		Continuous Light	0.166032	0.147923	24.8533												dark heterotrophic - 04h	0.0252208	0.0152987	132.041
BG11 (5 mM Glucose)	0.317807	0.306967	254.112		Continuous Light	0	0	0												dark heterotrophic - 04h	0.0262377	0.0138548	182.907
BG11 (5 mM Glucose)	0.0397736	0.0273265	285.109		Continuous Light	0.22031	0.207689	24.3235												dark heterotrophic - 04h	0.0236912	0.0133184	152.106
BG11 (5 mM Glucose)	0.0145859	0.0103119	250.405		Continuous Light	0.270171	0.2623	22.6076												dark heterotrophic - 04h	0.0298163	0.0173461	159.223
BG11 (5 mM Glucose)	0.0119571	0.00984816	213.842		Continuous Light	0.242514	0.230787	20.2351												dark heterotrophic - 04h	0.0244307	0.0130384	172.736
BG11 (5 mM Glucose)	0.0246521	0.0211866	243.694		Continuous Light	0.521408	0.499795	43.3484												dark heterotrophic - 04h	0.0248619	0.0139427	148.95
BG11 (5 mM Glucose)	0.0112544	0.00675281	245.573		Continuous Light	0.265303	0.255294	19.9908												dark heterotrophic - 04h	0.0274002	0.0167364	152.533
BG11 (5 mM Glucose)	0.120387	0.0682632	264.527		Continuous Light	0.119571	0.072724	22.8754												dark heterotrophic - 04h	0.0276801	0.0181078	152.23
BG11 (5 mM Glucose)	0.0489932	0.0413876	219.897		Continuous Light	0.117277	0.101521	15.4109												dark heterotrophic - 04h	0.0300864	0.0192997	167.341
BG11 (5 mM Glucose)	0.0860323	0.0794327	183.405		Continuous Light	0.084338	0.0513923	14.793												dark heterotrophic - 04h	0.0273177	0.0133885	212.877
BG11 (5 mM Glucose)	0.190774	0.186786	191.272		Continuous Light	0.22031	0.207689	24.3235												dark heterotrophic - 04h	0.0320992	0.0231194	132.849
BG11 (5 mM Glucose)	0.0148858	0.0116056	245.546		Continuous Light	0	0	0												dark heterotrophic - 04h	0.0298676	0.0179374	198.805
BG11 (5 mM Glucose)	0.235855	0.214877	179.905		Continuous Light	0.00928051	0.00693662	1.37685												dark heterotrophic - 04h	0.0308977	0.0194879	155.365
BG11 (5 mM Glucose)	0.047107	0.0389245	189.901		Continuous Light	0.0116424	0.000728025	9.02052												dark heterotrophic - 04h	0.029332	0.0169903	203.376
BG11 (5 mM Glucose)	0.112581	0.100667	243.554		Continuous Light	0.123253	0.106875	20.1769												dark heterotrophic - 04h	0.032182	0.0178398	201.148
BG11 (5 mM Glucose)	0.129302	0.125058	229.905		Continuous Light	0.0143499	0.00401934	9.00904												dark heterotrophic - 04h	0.033414	0.0208888	201.177
BG11 (5 mM Glucose)	0.210125	0.206103	231.941		Continuous Light	0.131629	0.0988167	18.0816												dark heterotrophic - 04h	0.0376501	0.0253582	200.556
BG11 (5 mM Glucose)	0.0396005	0.0356427	225.975		Continuous Light	0.160608	0.150274	16.3126												dark heterotrophic - 06h	0.024695	0.0121854	139.08
BG11 (5 mM Glucose)	0.00673867	0.000646816	250.261		Continuous Light	0.087692	0.065954	13.7434												dark heterotrophic - 06h	0.0203567	0.00461887	136.063
BG11 (5 mM Glucose)	0.129963	0.104982	266.569		Continuous Light	0.270171	0.2623	22.6076												dark heterotrophic - 06h	0.0207278	0.00783722	123.19
BG11 (5 mM Glucose)	0.0727965	0.0619514	256.924		Continuous Light	0.00928051	0.00693662	1.37685												dark heterotrophic - 06h	0.0203748	0.00850151	103.599
BG11 (5 mM Glucose)	0.119699	0.0984286	263.348		Continuous Light	0	0	0												dark heterotrophic - 06h	0.0211066	0.0101705	118.446
BG11 (5 mM Glucose)	0.309866	0.296198	236.323		Continuous Light	0.013946	0.00440853	7.75345												dark heterotrophic - 06h	0.0211303	0.00721092	147.619
BG11 (5 mM Glucose)	0.0588896	0.0312668	263.91		Continuous Light	0.0944732	0.0773646	23.3507												dark heterotrophic - 06h	0.0201655	0.00584707	123.914
BG11 (5 mM Glucose)	0.0594686	0.0404449	171.114		Continuous Light	0.0153863	0.0065737	8.13736												dark heterotrophic - 06h	0.0227605	0.00785266	143.262
BG11 (5 mM Glucose)	0.521713	0.502493	276.462		Continuous Light	0.108406	0.0833208	12.531												dark heterotrophic - 06h	0.0228032	0.00716053	129.078
BG11 (5 mM Glucose)	0.564325	0.510535	328.569		Continuous Light	0.128929	0.116498	16.9399												dark heterotrophic - 06h	0.0204348	0.00832182	105.754
BG11 (5 mM Glucose)	0.555842	0.537371	304.288		Continuous Light	0.0787976	0.0597012	12.4574												dark heterotrophic - 06h	0.0183805	0.0080712	94.822
BG11 (5 mM Glucose)	0.486867	0.467217	270.472		Continuous Light	0.242514	0.230787	20.2351												dark heterotrophic - 06h	0.0213332	0.00751268	142.62
BG11 (5 mM Glucose)	0.308597	0.275889	253.025		Continuous Light	0.0116424	0.000728025	9.02052												dark heterotrophic - 06h	0.0230933	0.0117035	107.012
BG11 (5 mM Glucose)	0.427192	0.412837	318.461		Continuous Light	0.013946	0.00440853	7.75345												dark heterotrophic - 06h	0.0196768	0.0060405	142.909
BG11 (5 mM Glucose)	0.324106	0.302115	329.34		Continuous Light	0	0	0												dark heterotrophic - 06h	0.0179495	0.00407933	102.006
BG11 (5 mM Glucose)	0.781704	0.756492	245.945		Continuous Light	0.107663	0.0989249	17.5148												dark heterotrophic - 06h	0.0223148	0.00748003	162.456
BG11 (5 mM Glucose)	0.313721	0.281281	273.952		Continuous Light	0.00492162	0.00203408	0.368169												dark heterotrophic - 06h	0.0218533	0.00480454	137.168
BG11 (5 mM Glucose)	0.387983	0.359893	311.266		Continuous Light	0.350037	0.31317	41.6692												dark heterotrophic - 06h	0.0212666	0.00520257	147.608
BG11 (5 mM Glucose)	0.446443	0.429792	295.469		Continuous Light	0.40952	0.389021	39.4349												dark heterotrophic - 06h	0.0248854	0.00951618	147.561
BG11 (5 mM Glucose)	0.420708	0.405878	245.323		Continuous Light	0.256918	0.231094	25.8607												dark heterotrophic - 08h	0.0476636	0.0335112	139.291
BG11 (5 mM Glucose)	0.397139	0.378482	283.213		Continuous Light	0.521408	0.499795	43.3484												dark heterotrophic - 08h	0.0341756	0.0199521	105.918
BG11 (5 mM Glucose)	0.521713	0.502493	276.462		Continuous Light	0.123253	0.106875	20.1769												dark heterotrophic - 08h	0.0418145	0.0279274	115.184
BG11 (5 mM Glucose)	0.921425	0.886785	295.818		Continuous Light	0.0944732	0.0773646	23.3507												dark heterotrophic - 08h	0.0451099	0.0308741	125.956
BG11 (5 mM Glucose)	0.772757	0.75498	251.199		Continuous Light	0.107663	0.0989249	17.5148												dark heterotrophic - 08h	0.0499468	0.0344844	159.626
BG11 (5 mM Glucose)	0.846022	0.82721	192.571		Continuous Light	0	0	0												dark heterotrophic - 08h	0.0439477	0.0282148	134.073
BG11 (5 mM Glucose)	0.935613	0.91923	227.905		Continuous Light	0.0915943	0.0846651	14.8502												dark heterotrophic - 08h	0.0428787	0.0262108	125.18
BG11 (5 mM Glucose)	0.617392	0.597352	277.09		Continuous Light	0.134199	0.109896	14.5768												dark heterotrophic - 08h	0.047844	0.0300416	143.261
BG11 (5 mM Glucose)	0.989225	0.959731	208.417		Continuous Light	0.151924	0.140463	17.0117												dark heterotrophic - 08h	0.0461821	0.027936	111.866
BG11 (5 mM Glucose)	0.728798	0.707015	223.978		Continuous Light	0.101234	0.0829016	14.0445												dark heterotrophic - 08h	0.0455645	0.0293695	128.065
BG11 (5 mM Glucose)	0.887118	0.864461	276.568		Continuous Light	0.265303	0.255294	19.9908												dark heterotrophic - 08h	0.0419554	0.0289638	105.707
BG11 (5 mM Glucose)	0.77482	0.757655	251.909		Continuous Light	0.0143499	0.00401934	9.00904												dark heterotrophic - 08h	0.0437179	0.0272682	146.256
BG11 (5 mM Glucose)	0.784106	0.75642	286.501		Continuous Light	0.0153863	0.0065737	8.13736												dark heterotrophic - 08h	0.0482404	0.0329148	111.313
BG11 (5 mM Glucose)	0.732542	0.712499	260.65		Continuous Light	0.00492162	0.00203408	0.368169												dark heterotrophic - 08h	0.0455151	0.0270024	156.892
BG11 (5 mM Glucose)	0.515461	0.496208	277.659		Continuous Light	0.0915943	0.0846651	14.8502												dark heterotrophic - 08h	0.0391491	0.0219256	109.883
BG11 (5 mM Glucose)	0.242772	0.219032	294.6		Continuous Light	0	0	0												dark heterotrophic - 08h	0.0475296	0.0290575	162.09
BG11 (5 mM Glucose)	0.316708	0.303555	288.658																	dark heterotrophic - 08h	0.0449228	0.0228336	157.244
BG11 (5 mM Glucose)	0.216388	0.185284	296.011																	dark heterotrophic - 08h	0.0430414	0.0208897	174.872
BG11 (5 mM Glucose)	1.10425	1.08602	259.583																	dark heterotrophic - 08h	0.0505549	0.0300604	160.406
BG11 (5 mM Glucose)	0.567686	0.527049	302.159																	dark heterotrophic - 08h	0.0338634	0.0161591	183.415
BG11 (5 mM Glucose)	0.477349	0.443757	210.617																	dark heterotrophic - 10h	0.268385	0.242811	345.397
BG11 (5 mM Glucose)	0.0119613	0.00714563	278.493																	dark heterotrophic - 10h	0.263873	0.233376	357.188
BG11 (5 mM Glucose)	0.0643624	0.0287092	325.896																	dark heterotrophic - 10h	0.286337	0.256428	396.592
BG11 (5 mM Glucose)	0.0130165	0.00935198	297.853																	dark heterotrophic - 10h	0.299758	0.271228	383.118
BG11 (5 mM Glucose)	0.0104277	0.00196655	276.996																	dark heterotrophic - 10h	0.310792	0.282269	366.209
BG11 (5 mM Glucose)	0.0509331	0.0308763	258.002																	dark heterotrophic - 10h	0.309336	0.278162	401.504
BG11 (5 mM Glucose)	0.00674623	0.00222204	326.194																	dark heterotrophic - 10h	0.29796	0.268002	383.269
BG11 (5 mM Glucose)	0.0359067	0.025844	325.37																	dark heterotrophic - 10h	0.314622	0.285086	395.535
BG11 (5 mM Glucose)	0.0826102	0.0697383	246.998																	dark heterotrophic - 10h	0.311596	0.280501	385.711
BG11 (5 mM Glucose)	0.317094	0.308852	288.509																	dark heterotrophic - 10h	0.291226	0.261256	393.668
BG11 (5 mM Glucose)	0.03755	0.0220724	323.576																	dark heterotrophic - 10h	0.287442	0.257878	379.645
BG11 (5 mM Glucose)	0.00952799	0.0030553	288.235																	dark heterotrophic - 10h	0.282702	0.251301	398.932
BG11 (5 mM Glucose)	0.00598752	0.00261516	236.808																	dark heterotrophic - 10h	0.343706	0.312049	434.183
BG11 (5 mM Glucose)	0.016128	0.00992185	292.155																	dark heterotrophic - 10h	0.276114	0.247173	365.987
BG11 (5 mM Glucose)	0.0119613	0.00714563	278.493																	dark heterotrophic - 10h	0.297845	0.266638	424.052
BG11 (5 mM Glucose)	0.13677	0.0948257	298.276																	dark heterotrophic - 10h	0.282976	0.253063	350.71
BG11 (5 mM Glucose)	0.0721779	0.0633461	254.554																	dark heterotrophic - 10h	0.29583	0.265416	403.666
BG11 (5 mM Glucose)	0.11224	0.104338	195.216																	dark heterotrophic - 10h	0.291615	0.256805	429.202
BG11 (5 mM Glucose)	0.220272	0.213497	224.675																	dark heterotrophic - 10h	0.271724	0.237152	395.361
BG11 (5 mM Glucose)	0.0270149	0.0222247	278.866																	dark heterotrophic - 10h	0.274733	0.242549	395.92
BG11 (5 mM Glucose)	0.271939	0.246287	217.508																	dark heterotrophic - 12h	0.0439927	0.0288053	186.518
BG11 (5 mM Glucose)	0.0658579	0.0588184	223.269																	dark heterotrophic - 12h	0.0367989	0.0197869	187.281
BG11 (5 mM Glucose)	0.147505	0.133489	271.292																	dark heterotrophic - 12h	0.043065	0.026917	193.698
BG11 (5 mM Glucose)	0.14807	0.144661	246.834																	dark heterotrophic - 12h	0.0437597	0.0293656	167.193
BG11 (5 mM Glucose)	0.238441	0.233119	270.224																	dark heterotrophic - 12h	0.0475024	0.0325572	174.516
BG11 (5 mM Glucose)	0.0625411	0.0561078	262.076																	dark heterotrophic - 12h	0.0454224	0.028667	195.795
BG11 (5 mM Glucose)	0.00928918	0.00239701	274.434																	dark heterotrophic - 12h	0.0434989	0.0249533	165.908
BG11 (5 mM Glucose)	0.0987926	0.0766211	295.003																	dark heterotrophic - 12h	0.0493804	0.0299771	209.876
BG11 (5 mM Glucose)	0.0488247	0.0404025	291.94																	dark heterotrophic - 12h	0.0467163	0.028388	174.071
BG11 (5 mM Glucose)	0.0964719	0.0731937	296.864																	dark heterotrophic - 12h	0.0430277	0.028078	155.405
BG11 (5 mM Glucose)	0.342637	0.327388	268.623																	dark heterotrophic - 12h	0.0414447	0.0271121	158.686
BG11 (5 mM Glucose)	0.0569044	0.0313165	300.788																	dark heterotrophic - 12h	0.0413011	0.0256453	169.644
BG11 (5 mM Glucose)	0.0509539	0.0321377	202.861																	dark heterotrophic - 12h	0.0439798	0.0295513	153.417
BG11 (5 mM Glucose)	0.0166908	0.013832	268.783																	dark heterotrophic - 12h	0.0417406	0.0250236	196.56
BG11 (5 mM Glucose)	0.0473982	0.00939052	312.292																	dark heterotrophic - 12h	0.0383591	0.0212772	143.996
BG11 (5 mM Glucose)	0.00873083	0.00567902	303.929																	dark heterotrophic - 12h	0.0455606	0.0271728	209.646
BG11 (5 mM Glucose)	0.0370747	0.0249856	269.538																	dark heterotrophic - 12h	0.0431497	0.0228154	186.785
BG11 (5 mM Glucose)	0.111681	0.0963536	247.498																	dark heterotrophic - 12h	0.0411755	0.0212836	199.924
BG11 (5 mM Glucose)	0.048758	0.0404166	300.702																	dark heterotrophic - 12h	0.0434181	0.0257606	192.219
BG11 (5 mM Glucose)	0.0977369	0.0893741	323.625																	dark heterotrophic - 12h	0.0350964	0.018015	164.554
BG11 (5 mM Glucose)	0.01971	0.0125916	229.313																	dark heterotrophic - 14h	0.0282204	0.0137343	199.45
BG11 (5 mM Glucose)	0.295998	0.289729	280.918																	dark heterotrophic - 14h	0.0225765	0.00615692	182.155
BG11 (5 mM Glucose)	0.0786576	0.0673871	310.306																	dark heterotrophic - 14h	0.0260486	0.0106728	178.183
BG11 (5 mM Glucose)	0.0495603	0.0400934	283.618																	dark heterotrophic - 14h	0.02857	0.013682	154.725
BG11 (5 mM Glucose)	0.046606	0.0421324	250.664																	dark heterotrophic - 14h	0.0316453	0.0164894	166.96
BG11 (5 mM Glucose)	0.0586553	0.0536769	285.392																	dark heterotrophic - 14h	0.0296874	0.0137178	192.943
BG11 (5 mM Glucose)	0.0166908	0.013832	268.783																	dark heterotrophic - 14h	0.031045	0.013481	187.483
BG11 (5 mM Glucose)	0.0858071	0.0303502	291.691																	dark heterotrophic - 14h	0.0324043	0.0157124	207.04
BG11 (5 mM Glucose)	0.0239344	0.011656	234.584																	dark heterotrophic - 14h	0.0320816	0.0149277	174.633
BG11 (5 mM Glucose)	0.0343192	0.0301286	181.293																	dark heterotrophic - 14h	0.0250558	0.0117062	130.855
BG11 (5 mM Glucose)	0.138883	0.132995	214.974																	dark heterotrophic - 14h	0.0251329	0.0116444	139.657
BG11 (5 mM Glucose)	0.00314258	0.000428962	262.293																	dark heterotrophic - 14h	0.0258552	0.0102735	181.449
BG11 (5 mM Glucose)	0.163362	0.129545	211.646																	dark heterotrophic - 14h	0.0249281	0.0125921	139.428
BG11 (5 mM Glucose)	0.0102469	0.00774314	186.668																	dark heterotrophic - 14h	0.0302062	0.0135142	196.053
BG11 (5 mM Glucose)	0.0637094	0.0459806	261.133																	dark heterotrophic - 14h	0.0271963	0.00970883	167.536
BG11 (5 mM Glucose)	0.101643	0.0988785	259.752																	dark heterotrophic - 14h	0.0298451	0.0128912	205.062
BG11 (5 mM Glucose)	0.146345	0.14368	259.734																	dark heterotrophic - 14h	0.0292575	0.0101295	185.531
BG11 (5 mM Glucose)	0.0127752	0.00782792	251.573																	dark heterotrophic - 14h	0.0248907	0.00627627	213.143
BG11 (5 mM Glucose)	0.0228107	0.0119467	259.88																	dark heterotrophic - 14h	0.0285727	0.0122958	174.434
BG11 (5 mM Glucose)	0.201487	0.171741	287.326																	dark heterotrophic - 14h	0.030051	0.0190466	174.877
BG11 (5 mM Glucose)	0.132166	0.11786	274.629																	dark heterotrophic - 16h	0.575167	0.556776	208.512
BG11 (5 mM Glucose)	0.18835	0.165204	291.293																	dark heterotrophic - 16h	0.542669	0.518734	191.961
BG11 (5 mM Glucose)	0.220882	0.21082	263.856																	dark heterotrophic - 16h	0.574911	0.553615	205.786
BG11 (5 mM Glucose)	0.0430977	0.0273319	289.657																	dark heterotrophic - 16h	0.596372	0.576177	195.37
BG11 (5 mM Glucose)	0.0630153	0.0527033	203.565																	dark heterotrophic - 16h	0.613522	0.593038	219.398
BG11 (5 mM Glucose)	0.0250018	0.0173698	282.991																	dark heterotrophic - 16h	0.596028	0.573893	197.622
BG11 (5 mM Glucose)	0.0882552	0.0443685	330.828																	dark heterotrophic - 16h	0.59382	0.57164	196.176
BG11 (5 mM Glucose)	0.030344	0.0242362	303.666																	dark heterotrophic - 16h	0.606739	0.586168	203.956
BG11 (5 mM Glucose)	0.0189896	0.00683648	281.156																	dark heterotrophic - 16h	0.598899	0.577331	171.441
BG11 (5 mM Glucose)	0.0411375	0.0146193	263.487																	dark heterotrophic - 16h	0.581428	0.561547	207.909
BG11 (5 mM Glucose)	0.00727257	0.000840113	320.949																	dark heterotrophic - 16h	0.578678	0.560633	176.38
BG11 (5 mM Glucose)	0.0275437	0.0117295	332.29																	dark heterotrophic - 16h	0.572104	0.550582	219.238
BG11 (5 mM Glucose)	0.118213	0.105534	253.526																	dark heterotrophic - 16h	0.571434	0.554302	174.743
BG11 (5 mM Glucose)	0.306307	0.298189	293.486																	dark heterotrophic - 16h	0.595644	0.574073	214.533
BG11 (5 mM Glucose)	0.0370992	0.0157893	328.042																	dark heterotrophic - 16h	0.570236	0.548237	168.491
BG11 (5 mM Glucose)	0.0120991	0.00262786	295.266																	dark heterotrophic - 16h	0.59192	0.571142	210.476
BG11 (5 mM Glucose)	0.0053862	0.000538674	247.561																	dark heterotrophic - 16h	0.574617	0.549274	226.399
BG11 (5 mM Glucose)	0.0126997	0.00466224	287.84																	dark heterotrophic - 16h	0.544809	0.520051	219.302
BG11 (5 mM Glucose)	0.0250018	0.0173698	282.991																	dark heterotrophic - 16h	0.575091	0.554815	216.288
BG11 (5 mM Glucose)	0.178221	0.137985	304.496																	dark heterotrophic - 18h	0.0594292	0.0471066	160.954
BG11 (5 mM Glucose)	0.111308	0.0982065	258.316																	dark heterotrophic - 18h	0.0535512	0.0400563	140.691
BG11 (5 mM Glucose)	0.157293	0.145729	200.648																	dark heterotrophic - 18h	0.055383	0.0428073	143.71
BG11 (5 mM Glucose)	0.264714	0.254732	237.21																	dark heterotrophic - 18h	0.0602057	0.0466955	163.114
BG11 (5 mM Glucose)	0.0512325	0.0436277	284.066																	dark heterotrophic - 18h	0.0538869	0.0387788	165.433
BG11 (5 mM Glucose)	0.327317	0.29663	215.907																	dark heterotrophic - 18h	0.050735	0.0361522	146.996
BG11 (5 mM Glucose)	0.0992677	0.0910947	233.172																	dark heterotrophic - 18h	0.0558831	0.0404722	159.301
BG11 (5 mM Glucose)	0.198124	0.179049	275.968																	dark heterotrophic - 18h	0.0529429	0.0378271	113.293
BG11 (5 mM Glucose)	0.177704	0.173271	254.389																	dark heterotrophic - 18h	0.0553916	0.0416284	140.487
BG11 (5 mM Glucose)	0.274065	0.267133	276.782																	dark heterotrophic - 18h	0.0545723	0.0411239	128.034
BG11 (5 mM Glucose)	0.0980244	0.0882972	275.002																	dark heterotrophic - 18h	0.0548374	0.0393408	167.895
BG11 (5 mM Glucose)	0.0223427	0.0121445	280.17																	dark heterotrophic - 18h	0.0606037	0.046646	117.786
BG11 (5 mM Glucose)	0.0717077	0.0471536	302.141																	dark heterotrophic - 18h	0.0540014	0.037311	169.667
BG11 (5 mM Glucose)	0.0326637	0.0215122	293.253																	dark heterotrophic - 18h	0.0475489	0.031738	122.416
BG11 (5 mM Glucose)	0.0719035	0.043283	305.052																	dark heterotrophic - 18h	0.0564412	0.0405951	157.172
BG11 (5 mM Glucose)	0.396887	0.37925	272.414																	dark heterotrophic - 18h	0.05274	0.0328412	194.895
BG11 (5 mM Glucose)	0.0701798	0.0436457	311.946																	dark heterotrophic - 18h	0.0495421	0.0319678	165.17
BG11 (5 mM Glucose)	0.0545664	0.0340943	208.019																	dark heterotrophic - 18h	0.0602544	0.0426918	173.221
BG11 (5 mM Glucose)	0.0108012	0.00694876	281.176																	dark heterotrophic - 20h	0.161584	0.153141	231.094
BG11 (5 mM Glucose)	0.0477857	0.022167	333.435																	dark heterotrophic - 20h	0.16338	0.15312	226.66
BG11 (5 mM Glucose)	0.00515128	0.00264688	312.882																	dark heterotrophic - 20h	0.153395	0.144762	233.538
BG11 (5 mM Glucose)	0.0102798	0.00520606	272.557																	dark heterotrophic - 20h	0.15336	0.144895	209.065
BG11 (5 mM Glucose)	0.0571603	0.0428259	281.259																	dark heterotrophic - 20h	0.14774	0.139123	231.729
BG11 (5 mM Glucose)	0.0113597	0.0082653	322.051																	dark heterotrophic - 20h	0.150472	0.140858	240.848
BG11 (5 mM Glucose)	0.0444548	0.036822	343.213																	dark heterotrophic - 20h	0.149499	0.137889	247.249
BG11 (5 mM Glucose)	0.065101	0.0491659	261.127																	dark heterotrophic - 20h	0.149444	0.139124	248.104
BG11 (5 mM Glucose)	0.315614	0.304444	301.321																	dark heterotrophic - 20h	0.143011	0.133022	238.407
BG11 (5 mM Glucose)	0.0371183	0.0260124	303.123																	dark heterotrophic - 20h	0.15613	0.146817	227.727
BG11 (5 mM Glucose)	0.0132699	0.00976754	307.11																	dark heterotrophic - 20h	0.15608	0.147134	235.715
BG11 (5 mM Glucose)	0.0110458	0.00906645	249.545																	dark heterotrophic - 20h	0.160374	0.150245	242.791
BG11 (5 mM Glucose)	0.0235529	0.0202724	302.184																	dark heterotrophic - 20h	0.142421	0.12967	299.763
BG11 (5 mM Glucose)	0.0108012	0.00694876	281.176																	dark heterotrophic - 20h	0.162796	0.154337	229.854
BG11 (5 mM Glucose)	0.123777	0.0707864	306.55																	dark heterotrophic - 20h	0.153455	0.14259	285.329
BG11 (5 mM Glucose)	0.0497429	0.0432541	248.006																	dark heterotrophic - 20h	0.160798	0.150701	238.088
BG11 (5 mM Glucose)	0.0878124	0.0818184	193.879																	dark heterotrophic - 20h	0.156821	0.146151	287.925
BG11 (5 mM Glucose)	0.194529	0.190484	236.403																	dark heterotrophic - 20h	0.154149	0.141745	274.217
BG11 (5 mM Glucose)	0.0153615	0.0125219	284.546																	dark heterotrophic - 20h	0.163999	0.15273	280.004
BG11 (5 mM Glucose)	0.237849	0.217917	218.167																	dark heterotrophic - 20h	0.166386	0.154731	289.841
BG11 (5 mM Glucose)	0.0490157	0.0405591	228.981																	dark heterotrophic - 22h	0.0729693	0.05761	224.079
BG11 (5 mM Glucose)	0.113588	0.103153	281.558																	dark heterotrophic - 22h	0.0692483	0.0541821	218.471
BG11 (5 mM Glucose)	0.131673	0.127694	245.515																	dark heterotrophic - 22h	0.0743101	0.0586672	213.399
BG11 (5 mM Glucose)	0.213002	0.208676	278.92																	dark heterotrophic - 22h	0.0800053	0.0635202	248.943
BG11 (5 mM Glucose)	0.0405764	0.0372802	256.508																	dark heterotrophic - 22h	0.0738764	0.0564777	225.623
BG11 (5 mM Glucose)	0.00578939	0.000755157	270.208																	dark heterotrophic - 22h	0.0709121	0.0522789	244.871
BG11 (5 mM Glucose)	0.127565	0.102391	302.516																	dark heterotrophic - 22h	0.0763714	0.0588352	240.861
BG11 (5 mM Glucose)	0.0700171	0.0602327	292.579																	dark heterotrophic - 22h	0.0745971	0.0558478	207.814
BG11 (5 mM Glucose)	0.116625	0.0955857	303.601																	dark heterotrophic - 22h	0.0728084	0.0562412	223.871
BG11 (5 mM Glucose)	0.31477	0.300657	273.258																	dark heterotrophic - 22h	0.0692607	0.0551864	180.429
BG11 (5 mM Glucose)	0.0598025	0.0317112	308.92																	dark heterotrophic - 22h	0.0711796	0.0527427	247.233
BG11 (5 mM Glucose)	0.0595278	0.0402092	218.255																	dark heterotrophic - 22h	0.073708	0.0581764	206.49
BG11 (5 mM Glucose)	0.153042	0.148151	214.072																	dark heterotrophic - 22h	0.0723986	0.0530216	261.211
BG11 (5 mM Glucose)	0.137134	0.106208	257.099																	dark heterotrophic - 22h	0.0651854	0.0465257	206.211
BG11 (5 mM Glucose)	0.1393	0.135671	239.819																	dark heterotrophic - 22h	0.0764773	0.0558109	289.945
BG11 (5 mM Glucose)	0.18599	0.177538	217.785																	dark heterotrophic - 22h	0.069698	0.0480506	243.161
BG11 (5 mM Glucose)	0.323745	0.314098	194.84																	dark heterotrophic - 22h	0.0653901	0.0446301	267.672
BG11 (5 mM Glucose)	0.228619	0.221459	258.636																	dark heterotrophic - 22h	0.0717586	0.0538426	240.142
BG11 (5 mM Glucose)	0.312369	0.307448	261.89																	dark heterotrophic - 22h	0.0701277	0.0529465	244.045
BG11 (5 mM Glucose)	0.0859749	0.0730613	184.722																	dark heterotrophic - 24h	0.0387633	0.0241872	184.921
BG11 (5 mM Glucose)	0.4514	0.435915	242.215																	dark heterotrophic - 24h	0.0380614	0.0188698	196.783
BG11 (5 mM Glucose)	0.278294	0.270788	254.414																	dark heterotrophic - 24h	0.0426985	0.0260388	206.714
BG11 (5 mM Glucose)	0.218878	0.212107	224.59																	dark heterotrophic - 24h	0.0470728	0.0302481	165.326
BG11 (5 mM Glucose)	0.23106	0.226596	192.363																	dark heterotrophic - 24h	0.0515472	0.0340635	183.925
BG11 (5 mM Glucose)	0.238309	0.233746	231.602																	dark heterotrophic - 24h	0.049626	0.0323453	200.648
BG11 (5 mM Glucose)	0.153042	0.148151	214.072																	dark heterotrophic - 24h	0.0481579	0.0289506	198.554
BG11 (5 mM Glucose)	0.139874	0.0833893	235.404																	dark heterotrophic - 24h	0.0530205	0.03457	205.722
BG11 (5 mM Glucose)	0.0873333	0.0787826	192.138																	dark heterotrophic - 24h	0.052133	0.0334629	181.717
BG11 (5 mM Glucose)	0.0661633	0.0628311	130.372																	dark heterotrophic - 24h	0.0440539	0.0274324	173.122
BG11 (5 mM Glucose)	0.00663063	0.00511824	152.456																	dark heterotrophic - 24h	0.0399644	0.026367	140.707
BG11 (5 mM Glucose)	0.10728	0.103578	208.23																	dark heterotrophic - 24h	0.0412606	0.0243745	193.29
BG11 (5 mM Glucose)	0.115182	0.0935691	145.053																	dark heterotrophic - 24h	0.0627417	0.0444282	211.083
BG11 (5 mM Glucose)	0.0834895	0.0769041	153.198																	dark heterotrophic - 24h	0.039153	0.0250315	163.666
BG11 (5 mM Glucose)	0.0849705	0.071959	211.841																	dark heterotrophic - 24h	0.0455909	0.0283077	196.052
BG11 (5 mM Glucose)	0.0361553	0.0293887	188.934																	dark heterotrophic - 24h	0.0409089	0.0239305	167.982
BG11 (5 mM Glucose)	0.0452088	0.0404523	191.104																	dark heterotrophic - 24h	0.0473238	0.0282187	229.827
BG11 (5 mM Glucose)	0.0840241	0.0800543	190.137																	dark heterotrophic - 24h	0.0437101	0.025514	182.86
BG11 (5 mM Glucose)	0.162207	0.153449	218.97																	dark heterotrophic - 24h	0.0389652	0.0201399	206.102
BG11 (5 mM Glucose)	0.424716	0.401825	231.007																	dark heterotrophic - 24h	0.0386243	0.0228028	183.312
BG11 (5 mM Glucose)	0.335677	0.32152	232.694																	mixotrophic - 00h	0.0202041	0.00332551	108.131
BG11 (5 mM Glucose)	0.419396	0.405446	232.521																	mixotrophic - 00h	0.0239362	0.00466933	126.409
BG11 (5 mM Glucose)	0.0447173	0.0377926	191.764																	mixotrophic - 00h	0.0232443	0.00598133	136.608
BG11 (5 mM Glucose)	0.162626	0.137615	249.39																	mixotrophic - 00h	0.0259585	0.00867726	113.279
BG11 (5 mM Glucose)	0.204218	0.187252	157.57																	mixotrophic - 00h	0.0284143	0.0105009	133.443
BG11 (5 mM Glucose)	0.0640605	0.0564565	259.35																	mixotrophic - 00h	0.0324138	0.012665	149.966
BG11 (5 mM Glucose)	0.118223	0.0826264	313.671																	mixotrophic - 00h	0.0313546	0.0117666	124.808
BG11 (5 mM Glucose)	0.0511392	0.0445518	281.17																	mixotrophic - 00h	0.035014	0.0142833	144.409
BG11 (5 mM Glucose)	0.0507535	0.0377735	254.755																	mixotrophic - 00h	0.0341709	0.0148281	162.059
BG11 (5 mM Glucose)	0.0139745	0.00482587	239.048																	mixotrophic - 00h	0.0239208	0.00651336	129.168
BG11 (5 mM Glucose)	0.0319853	0.0187837	297.444																	mixotrophic - 00h	0.0220936	0.00608375	126.757
BG11 (5 mM Glucose)	0.00900084	0.0033201	315.415																	mixotrophic - 00h	0.0240226	0.00515531	146.075
BG11 (5 mM Glucose)	0.160154	0.144407	229.272																	mixotrophic - 00h	0.0194866	0.00326877	112.82
BG11 (5 mM Glucose)	0.300998	0.283089	269.599																	mixotrophic - 00h	0.0304345	0.0105736	177.014
BG11 (5 mM Glucose)	0.00752261	0.00114378	292.932																	mixotrophic - 00h	0.0267341	0.00902818	112.768
BG11 (5 mM Glucose)	0.0404528	0.0281847	267.475																	mixotrophic - 00h	0.0281499	0.00818638	171.05
BG11 (5 mM Glucose)	0.0277828	0.0180281	224.806																	mixotrophic - 00h	0.029378	0.00966139	153.755
BG11 (5 mM Glucose)	0.0446577	0.0341734	272.57																	mixotrophic - 00h	0.025307	0.00482108	164.921
BG11 (5 mM Glucose)	0.0640605	0.0564565	259.35																	mixotrophic - 00h	0.0216997	0.00379033	148.748
BG11 (5 mM Glucose)	0.237302	0.181191	280.647																	mixotrophic - 00h	0.0239078	0.00265361	151.166
BG11 (5 mM Glucose)	0.141797	0.132353	228.61																	mixotrophic - 02h	0.0874303	0.0572752	263.49
BG11 (5 mM Glucose)	0.207498	0.203264	173.536																	mixotrophic - 02h	0.0773865	0.0470561	232.519
BG11 (5 mM Glucose)	0.315117	0.310214	209.135																	mixotrophic - 02h	0.0708242	0.0410456	214.322
BG11 (5 mM Glucose)	0.0861387	0.0794485	261.809																	mixotrophic - 02h	0.0651004	0.0363345	228.964
BG11 (5 mM Glucose)	0.408252	0.381449	198.304																	mixotrophic - 02h	0.0615713	0.0335365	231.368
BG11 (5 mM Glucose)	0.138123	0.1296	204.054																	mixotrophic - 02h	0.0611133	0.0294008	225.093
BG11 (5 mM Glucose)	0.224702	0.21117	260.071																	mixotrophic - 02h	0.0653806	0.033717	265.458
BG11 (5 mM Glucose)	0.212055	0.200828	234.912																	mixotrophic - 02h	0.0601992	0.0277454	246.909
BG11 (5 mM Glucose)	0.312321	0.304696	249.96																	mixotrophic - 02h	0.0608585	0.0275925	218.19
BG11 (5 mM Glucose)	0.126844	0.120226	234.709																	mixotrophic - 02h	0.0707985	0.0401817	259.002
BG11 (5 mM Glucose)	0.0496255	0.0381442	253.365																	mixotrophic - 02h	0.0726314	0.0419982	254.549
BG11 (5 mM Glucose)	0.0822801	0.0609481	278.636																	mixotrophic - 02h	0.0760145	0.0441885	250.049
BG11 (5 mM Glucose)	0.0576637	0.042226	270.632																	mixotrophic - 02h	0.0604064	0.024876	280.073
BG11 (5 mM Glucose)	0.048924	0.037996	276.675																	mixotrophic - 02h	0.087914	0.0533642	265.52
BG11 (5 mM Glucose)	0.482071	0.474013	246.961																	mixotrophic - 02h	0.0685903	0.0358447	285.774
BG11 (5 mM Glucose)	0.126983	0.102056	274.284																	mixotrophic - 02h	0.0720431	0.0386318	221.665
BG11 (5 mM Glucose)	0.108117	0.0900547	197.267																	mixotrophic - 02h	0.0716896	0.0381715	283.13
BG11 (5 mM Glucose)	0.0177301	0.0103268	269																	mixotrophic - 02h	0.0722041	0.0360967	263.717
BG11 (5 mM Glucose)	0.0836224	0.0277488	322.169																	mixotrophic - 02h	0.0814736	0.0454293	271.847
BG11 (5 mM Glucose)	0.0275739	0.0195346	296.117																	mixotrophic - 02h	0.0922875	0.0539528	332.295
BG11 (5 mM Glucose)	0.0265241	0.00516618	259.664																	mixotrophic - 02h	0.0925893	0.0622227	253.996
BG11 (5 mM Glucose)	0.0487972	0.0223272	253.106																	mixotrophic - 04h	0.142522	0.129994	173.882
BG11 (5 mM Glucose)	0.0185419	0.00371788	306.877																	mixotrophic - 04h	0.13082	0.11735	145.623
BG11 (5 mM Glucose)	0.0372635	0.0204263	323.674																	mixotrophic - 04h	0.12463	0.11324	145.321
BG11 (5 mM Glucose)	0.0939422	0.0885028	240.209																	mixotrophic - 04h	0.122862	0.111807	132.348
BG11 (5 mM Glucose)	0.267393	0.261661	284.656																	mixotrophic - 04h	0.119205	0.107398	143.187
BG11 (5 mM Glucose)	0.0438866	0.023363	303.374																	mixotrophic - 04h	0.114694	0.101963	140.423
BG11 (5 mM Glucose)	0.0220267	0.0044938	283.225																	mixotrophic - 04h	0.11363	0.0999723	143.71
BG11 (5 mM Glucose)	0.0130826	0.00352366	239.536																	mixotrophic - 04h	0.114613	0.100022	152.267
BG11 (5 mM Glucose)	0.0149671	0.00445408	282.736																	mixotrophic - 04h	0.106856	0.0933686	128.074
BG11 (5 mM Glucose)	0.0177301	0.0103268	269																	mixotrophic - 04h	0.127259	0.115142	150.062
BG11 (5 mM Glucose)	0.175908	0.124026	290.122																	mixotrophic - 04h	0.126703	0.115905	141.936
BG11 (5 mM Glucose)	0.104838	0.084296	236.919																	mixotrophic - 04h	0.132808	0.118612	164.299
BG11 (5 mM Glucose)	0.130992	0.121244	185.653																	mixotrophic - 04h	0.11155	0.0940068	188.209
BG11 (5 mM Glucose)	0.239224	0.226305	222.477																	mixotrophic - 04h	0.14255	0.129613	145.605
BG11 (5 mM Glucose)	0.040685	0.0324412	263.498																	mixotrophic - 04h	0.119464	0.105678	176.608
BG11 (5 mM Glucose)	0.298902	0.251386	206.463																	mixotrophic - 04h	0.124449	0.110856	139.594
BG11 (5 mM Glucose)	0.077279	0.0738592	209.077																	mixotrophic - 04h	0.126773	0.112434	179.182
BG11 (5 mM Glucose)	0.184267	0.155756	268.014																	mixotrophic - 04h	0.120679	0.103233	178.797
BG11 (5 mM Glucose)	0.161872	0.156807	244.794																	mixotrophic - 04h	0.132965	0.11716	178.693
BG11 (5 mM Glucose)	0.234906	0.228397	253.391																	mixotrophic - 04h	0.143625	0.127622	195.558
BG11 (5 mM Glucose)	0.0858882	0.0738505	247.052																	mixotrophic - 04h	0.140601	0.12552	201.461
BG11 (5 mM Glucose)	0.0270088	0.00867066	262.134																	mixotrophic - 06h	0.847408	0.817533	218.414
BG11 (5 mM Glucose)	0.0883018	0.0537223	288.011																	mixotrophic - 06h	0.809602	0.772995	208.125
BG11 (5 mM Glucose)	0.0478033	0.0280037	280.892																	mixotrophic - 06h	0.845854	0.811169	190.616
BG11 (5 mM Glucose)	0.0834747	0.050916	287.455																	mixotrophic - 06h	0.87157	0.838921	200.714
BG11 (5 mM Glucose)	0.347618	0.333768	267.257																	mixotrophic - 06h	0.890834	0.858162	219.297
BG11 (5 mM Glucose)	0.0428293	0.0289766	294.274																	mixotrophic - 06h	0.870988	0.835997	200.956
BG11 (5 mM Glucose)	0.0340637	0.0231067	190.748																	mixotrophic - 06h	0.872263	0.838013	212.368
BG11 (5 mM Glucose)	0.0114221	0.00198186	244.563																	mixotrophic - 06h	0.884251	0.851435	212.334
BG11 (5 mM Glucose)	0.0634219	0.00910374	294.22																	mixotrophic - 06h	0.877811	0.841199	187.043
BG11 (5 mM Glucose)	0.0213126	0.0122187	272.351																	mixotrophic - 06h	0.854406	0.820704	210.153
BG11 (5 mM Glucose)	0.0287924	0.0104654	240.664																	mixotrophic - 06h	0.853456	0.820936	218.233
BG11 (5 mM Glucose)	0.11202	0.0833642	228.666																	mixotrophic - 06h	0.842839	0.809203	222.086
BG11 (5 mM Glucose)	0.0391666	0.026186	285.292																	mixotrophic - 06h	0.844643	0.812079	203.239
BG11 (5 mM Glucose)	0.0939296	0.0773507	298.954																	mixotrophic - 06h	0.8769	0.841523	250.48
BG11 (5 mM Glucose)	0.0476469	0.0354212	213.849																	mixotrophic - 06h	0.846769	0.810794	194.954
BG11 (5 mM Glucose)	0.316928	0.308391	257.391																	mixotrophic - 06h	0.868193	0.834897	235.054
BG11 (5 mM Glucose)	0.0912753	0.069677	280.139																	mixotrophic - 06h	0.849593	0.809774	231.642
BG11 (5 mM Glucose)	0.0384455	0.0217551	260.734																	mixotrophic - 06h	0.813062	0.772657	244.851
BG11 (5 mM Glucose)	0.0388152	0.0273786	215.232																	mixotrophic - 06h	0.853218	0.817453	270.556
BG11 (5 mM Glucose)	0.043543	0.027742	260.124																	mixotrophic - 08h	0.0302091	0.013106	137.171
BG11 (5 mM Glucose)	0.0114221	0.00198186	244.563																	mixotrophic - 08h	0.0276083	0.0136528	121.147
BG11 (5 mM Glucose)	0.0882176	0.057001	266.618																	mixotrophic - 08h	0.0271	0.0119556	122.981
BG11 (5 mM Glucose)	0.0507608	0.0354546	217.207																	mixotrophic - 08h	0.0278111	0.012049	122.899
BG11 (5 mM Glucose)	0.061382	0.0490267	157.794																	mixotrophic - 08h	0.0242994	0.00665218	131.617
BG11 (5 mM Glucose)	0.168789	0.15564	194.894																	mixotrophic - 08h	0.025684	0.00773412	144.627
BG11 (5 mM Glucose)	0.0171405	0.0060136	243.626																	mixotrophic - 08h	0.0242899	0.00633843	132.133
BG11 (5 mM Glucose)	0.186467	0.148354	181.039																	mixotrophic - 08h	0.0239227	0.00536238	103.425
BG11 (5 mM Glucose)	0.0347897	0.0268518	189.754																	mixotrophic - 08h	0.0291428	0.0137138	136.255
BG11 (5 mM Glucose)	0.111116	0.0882437	240.282																	mixotrophic - 08h	0.0285733	0.014429	122.518
BG11 (5 mM Glucose)	0.130147	0.122055	219.037																	mixotrophic - 08h	0.0340977	0.0149181	166.801
BG11 (5 mM Glucose)	0.185297	0.17625	238.566																	mixotrophic - 08h	0.0294092	0.00901397	157.389
BG11 (5 mM Glucose)	0.044971	0.030445	226.734																	mixotrophic - 08h	0.0275423	0.00921426	154.656
BG11 (5 mM Glucose)	0.0211853	0.00766208	239.279																	mixotrophic - 08h	0.026254	0.0085288	112.67
BG11 (5 mM Glucose)	0.144134	0.126268	263.132																	mixotrophic - 08h	0.0306246	0.0119562	153.276
BG11 (5 mM Glucose)	0.0909754	0.0795316	257.101																	mixotrophic - 08h	0.0287664	0.00788177	157.185
BG11 (5 mM Glucose)	0.156616	0.133016	265.086																	mixotrophic - 08h	0.0335767	0.0128302	160.851
BG11 (5 mM Glucose)	0.242367	0.224465	237.475																	mixotrophic - 10h	0.0428646	0.0162857	159.016
BG11 (5 mM Glucose)	0.0322758	0.00709031	269.412																	mixotrophic - 10h	0.043194	0.0214036	150.51
BG11 (5 mM Glucose)	0.0423437	0.0204937	175.21																	mixotrophic - 10h	0.0438738	0.0215872	153.392
BG11 (5 mM Glucose)	0.0816724	0.0469081	286.125																	mixotrophic - 10h	0.0449883	0.0235922	173.825
BG11 (5 mM Glucose)	0.0464406	0.0390965	323.255																	mixotrophic - 10h	0.0421853	0.0166973	149.582
BG11 (5 mM Glucose)	0.0524038	0.0216741	322.511																	mixotrophic - 10h	0.0425483	0.0157084	145.286
BG11 (5 mM Glucose)	0.0740631	0.0604553	283.169																	mixotrophic - 10h	0.0445918	0.0172254	172.477
BG11 (5 mM Glucose)	0.174463	0.150885	268.615																	mixotrophic - 10h	0.0425669	0.0154961	162.715
BG11 (5 mM Glucose)	0.102952	0.0804542	344.262																	mixotrophic - 10h	0.0445973	0.022119	153.001
BG11 (5 mM Glucose)	0.164067	0.139803	340.708																	mixotrophic - 10h	0.0439537	0.0221661	169.861
BG11 (5 mM Glucose)	0.0794002	0.00524453	261.782																	mixotrophic - 10h	0.0472457	0.0215522	162.653
BG11 (5 mM Glucose)	0.437059	0.373774	305.084																	mixotrophic - 10h	0.0431405	0.0169795	194.683
BG11 (5 mM Glucose)	0.128532	0.102265	330.134																	mixotrophic - 10h	0.0405195	0.0138759	139.474
BG11 (5 mM Glucose)	0.0985173	0.0810334	313.523																	mixotrophic - 10h	0.0471109	0.0203569	171.082
BG11 (5 mM Glucose)	0.112735	0.0834929	267.929																	mixotrophic - 10h	0.0432656	0.0143765	161.261
BG11 (5 mM Glucose)	0.13732	0.107246	289.627																	mixotrophic - 10h	0.0461731	0.0168987	189.001
BG11 (5 mM Glucose)	0.0816724	0.0469081	286.125																	mixotrophic - 12h	0.149095	0.0931545	744.461
BG11 (5 mM Glucose)	0.095671	0.00796735	308.339																	mixotrophic - 12h	0.151569	0.0961055	712.997
BG11 (5 mM Glucose)	0.0156393	0.00162644	262.217																	mixotrophic - 12h	0.140407	0.0861095	680.063
BG11 (5 mM Glucose)	0.0573566	0.0245612	191.91																	mixotrophic - 12h	0.138381	0.085932	710.115
BG11 (5 mM Glucose)	0.134413	0.109665	230.317																	mixotrophic - 12h	0.135998	0.0835996	740.067
BG11 (5 mM Glucose)	0.0455128	0.0146754	287.091																	mixotrophic - 12h	0.146461	0.0873807	741.805
BG11 (5 mM Glucose)	0.13937	0.132679	225.328																	mixotrophic - 12h	0.154714	0.0956363	783.181
BG11 (5 mM Glucose)	0.0629254	0.00741555	240.596																	mixotrophic - 12h	0.152612	0.0883232	801.09
BG11 (5 mM Glucose)	0.0330308	0.022895	273.986																	mixotrophic - 12h	0.152288	0.0903057	716.739
BG11 (5 mM Glucose)	0.124201	0.0811803	256.848																	mixotrophic - 12h	0.140934	0.0855609	763.163
BG11 (5 mM Glucose)	0.182142	0.141161	283.43																	mixotrophic - 12h	0.142662	0.0879535	773.528
BG11 (5 mM Glucose)	0.0275494	0.0027082	273.019																	mixotrophic - 12h	0.149451	0.0893	773.327
BG11 (5 mM Glucose)	0.0557011	0.0383718	287.999																	mixotrophic - 12h	0.15523	0.0902547	832.881
BG11 (5 mM Glucose)	0.297912	0.258608	302.205																	mixotrophic - 12h	0.149074	0.0879972	806.863
BG11 (5 mM Glucose)	0.213135	0.186308	300.672																	mixotrophic - 12h	0.156636	0.0958542	829.477
BG11 (5 mM Glucose)	0.275173	0.24661	312.62																	mixotrophic - 12h	0.159256	0.0982245	750.441
BG11 (5 mM Glucose)	0.244292	0.196459	288.289																	mixotrophic - 12h	0.15151	0.0897319	805.23
BG11 (5 mM Glucose)	0.158892	0.0687927	318.929																	mixotrophic - 12h	0.159813	0.0943708	776.25
BG11 (5 mM Glucose)	0.180571	0.109363	212.494																	mixotrophic - 12h	0.156724	0.0925497	778.818
BG11 (5 mM Glucose)	0.0997929	0.0945718	251.925																	mixotrophic - 12h	0.162871	0.096066	889.886
BG11 (5 mM Glucose)	0.104166	0.0714602	314.694																	mixotrophic - 12h	0.163422	0.10523	763.961
BG11 (5 mM Glucose)	0.0631535	0.0588582	266.201																	mixotrophic - 14h	0.100615	0.0909852	283.876
BG11 (5 mM Glucose)	0.126129	0.117823	260.267																	mixotrophic - 14h	0.094492	0.0834894	261.774
BG11 (5 mM Glucose)	0.243527	0.232277	243.59																	mixotrophic - 14h	0.0840357	0.0741688	258.661
BG11 (5 mM Glucose)	0.153083	0.14564	298.796																	mixotrophic - 14h	0.0811757	0.0701441	252.357
BG11 (5 mM Glucose)	0.224215	0.219264	306.509																	mixotrophic - 14h	0.078748	0.0669369	279.976
BG11 (5 mM Glucose)	0.0242996	0.00904793	228.086																	mixotrophic - 14h	0.075044	0.0646897	288.029
BG11 (5 mM Glucose)	0.422231	0.405614	261.716																	mixotrophic - 14h	0.084416	0.0732026	275.192
BG11 (5 mM Glucose)	0.175248	0.16762	292.304																	mixotrophic - 14h	0.0746302	0.0638913	287.476
BG11 (5 mM Glucose)	0.154369	0.146902	266.229																	mixotrophic - 14h	0.075682	0.0650077	271.151
BG11 (5 mM Glucose)	0.155605	0.149431	216.094																	mixotrophic - 14h	0.0834765	0.0730577	248.836
BG11 (5 mM Glucose)	0.187555	0.1791	277.178																	mixotrophic - 14h	0.0857122	0.0759166	260.192
BG11 (5 mM Glucose)	0.0997929	0.0945718	251.925																	mixotrophic - 14h	0.0882609	0.0781859	291.387
BG11 (5 mM Glucose)	0.049099	0.00542255	278.252																	mixotrophic - 14h	0.0758828	0.0629967	338.443
BG11 (5 mM Glucose)	0.0136283	0.00800889	204.387																	mixotrophic - 14h	0.0945018	0.0848691	268.346
BG11 (5 mM Glucose)	0.0239825	0.0203288	156.976																	mixotrophic - 14h	0.0865172	0.0750242	333.763
BG11 (5 mM Glucose)	0.11891	0.115142	202.272																	mixotrophic - 14h	0.0876314	0.0777755	281.25
BG11 (5 mM Glucose)	0.0474309	0.0422872	249.98																	mixotrophic - 14h	0.0853549	0.0736767	327.782
BG11 (5 mM Glucose)	0.128942	0.107842	192.357																	mixotrophic - 14h	0.08623	0.0741227	295.176
BG11 (5 mM Glucose)	0.0241029	0.0156377	200.614																	mixotrophic - 14h	0.0929862	0.0802069	334.134
BG11 (5 mM Glucose)	0.0152524	0.00587298	261.581																	mixotrophic - 14h	0.102147	0.089781	340.079
BG11 (5 mM Glucose)	0.112217	0.104689	232.111																	mixotrophic - 14h	0.0966071	0.0857051	278.813
BG11 (5 mM Glucose)	0.148406	0.139497	255.874																	mixotrophic - 16h	0.186717	0.17794	240.808
BG11 (5 mM Glucose)	0.0170258	0.0115686	243.154																	mixotrophic - 16h	0.177614	0.166484	219.936
BG11 (5 mM Glucose)	0.092552	0.0856532	241.82																	mixotrophic - 16h	0.168134	0.15954	219.495
BG11 (5 mM Glucose)	0.381704	0.36593	270.524																	mixotrophic - 16h	0.165601	0.156863	212.909
BG11 (5 mM Glucose)	0.288838	0.281514	271.244																	mixotrophic - 16h	0.160065	0.150744	230.073
BG11 (5 mM Glucose)	0.359905	0.348758	267.743																	mixotrophic - 16h	0.156161	0.146003	233.934
BG11 (5 mM Glucose)	0.192206	0.18425	244.14																	mixotrophic - 16h	0.155494	0.14399	237.442
BG11 (5 mM Glucose)	0.139469	0.113592	280.004																	mixotrophic - 16h	0.153692	0.143152	228.541
BG11 (5 mM Glucose)	0.18995	0.171269	185.268																	mixotrophic - 16h	0.146746	0.135982	210.584
BG11 (5 mM Glucose)	0.0172084	0.00967521	220.477																	mixotrophic - 16h	0.170045	0.161327	203.615
BG11 (5 mM Glucose)	0.0429809	0.0176433	273.082																	mixotrophic - 16h	0.170135	0.16228	204.748
BG11 (5 mM Glucose)	0.00671468	0.00137845	246.036																	mixotrophic - 16h	0.176703	0.165949	236.889
BG11 (5 mM Glucose)	0.0185507	0.0144934	201.878																	mixotrophic - 16h	0.14554	0.133159	262.371
BG11 (5 mM Glucose)	0.0942455	0.076561	204.87																	mixotrophic - 16h	0.186213	0.177693	215.893
BG11 (5 mM Glucose)	0.0284972	0.0251737	260.19																	mixotrophic - 16h	0.160564	0.150408	255.978
BG11 (5 mM Glucose)	0.0782891	0.0684982	275.012																	mixotrophic - 16h	0.169785	0.157918	248.884
BG11 (5 mM Glucose)	0.0479218	0.0237575	194.968																	mixotrophic - 16h	0.169693	0.157989	281.401
BG11 (5 mM Glucose)	0.341672	0.325839	229.351																	mixotrophic - 16h	0.160932	0.148894	231.906
BG11 (5 mM Glucose)	0.0640783	0.0495894	244.072																	mixotrophic - 16h	0.179105	0.166101	280.596
BG11 (5 mM Glucose)	0.0296118	0.0252672	239.951																	mixotrophic - 16h	0.186581	0.175795	256.862
BG11 (5 mM Glucose)	0.0318048	0.0267488	187.903																	mixotrophic - 16h	0.17682	0.167357	252.585
BG11 (5 mM Glucose)	0.048629	0.0403892	220.551																	mixotrophic - 18h	0.0975478	0.086631	275.123
BG11 (5 mM Glucose)	0.0172084	0.00967521	220.477																	mixotrophic - 18h	0.0876312	0.0747806	247.665
BG11 (5 mM Glucose)	0.0808589	0.0381471	237.64																	mixotrophic - 18h	0.0772377	0.0669402	253.086
BG11 (5 mM Glucose)	0.0235988	0.019408	188.059																	mixotrophic - 18h	0.0720412	0.0616007	227.342
BG11 (5 mM Glucose)	0.0586385	0.0489415	125.892																	mixotrophic - 18h	0.0689543	0.0582067	237.963
BG11 (5 mM Glucose)	0.161249	0.155013	169.548																	mixotrophic - 18h	0.0657023	0.0533377	267.591
BG11 (5 mM Glucose)	0.00970444	0.00307116	208.647																	mixotrophic - 18h	0.0722978	0.0601816	240.563
BG11 (5 mM Glucose)	0.185879	0.171648	155.082																	mixotrophic - 18h	0.0641293	0.0516797	257.992
BG11 (5 mM Glucose)	0.0332643	0.018804	161.357																	mixotrophic - 18h	0.0635656	0.0518112	241.619
BG11 (5 mM Glucose)	0.0746806	0.0667533	217.77																	mixotrophic - 18h	0.0756967	0.065853	212.075
BG11 (5 mM Glucose)	0.116708	0.108032	198.841																	mixotrophic - 18h	0.077761	0.0684435	239.098
BG11 (5 mM Glucose)	0.188364	0.179917	206.154																	mixotrophic - 18h	0.0822455	0.0709913	254.861
BG11 (5 mM Glucose)	0.0230193	0.0161826	202.192																	mixotrophic - 18h	0.0636225	0.0490839	308.043
BG11 (5 mM Glucose)	0.00795797	0.00485158	220.263																	mixotrophic - 18h	0.0896029	0.0811413	228.313
BG11 (5 mM Glucose)	0.165409	0.148895	237.562																	mixotrophic - 18h	0.0752086	0.0627576	295.044
BG11 (5 mM Glucose)	0.101643	0.0955201	228.693																	mixotrophic - 18h	0.0784318	0.065728	255.244
BG11 (5 mM Glucose)	0.160895	0.143285	238.408																	mixotrophic - 18h	0.0762672	0.0643942	289.908
BG11 (5 mM Glucose)	0.270332	0.250636	211.316																	mixotrophic - 18h	0.0771608	0.0623367	269.97
BG11 (5 mM Glucose)	0.0696897	0.0305019	237.688																	mixotrophic - 18h	0.0857468	0.0722326	302.813
BG11 (5 mM Glucose)	0.0798513	0.0503445	153.073																	mixotrophic - 18h	0.0952418	0.083417	287.315
BG11 (5 mM Glucose)	0.0271821	0.0211395	261.253																	mixotrophic - 20h	0.043443	0.033689	157.502
BG11 (5 mM Glucose)	0.0538839	0.0252383	312.225																	mixotrophic - 20h	0.0391923	0.0266371	150.876
BG11 (5 mM Glucose)	0.00775169	0.00322026	294.115																	mixotrophic - 20h	0.0324722	0.0217428	158.711
BG11 (5 mM Glucose)	0.032097	0.0265315	261.516																	mixotrophic - 20h	0.0291182	0.0187602	131.609
BG11 (5 mM Glucose)	0.105336	0.0889942	237.25																	mixotrophic - 20h	0.0280285	0.017025	153.331
BG11 (5 mM Glucose)	0.0411984	0.0371322	301.424																	mixotrophic - 20h	0.0256857	0.0146796	166.631
BG11 (5 mM Glucose)	0.0885813	0.0799884	317.549																	mixotrophic - 20h	0.0307464	0.0186707	155.949
BG11 (5 mM Glucose)	0.0377561	0.0179929	224.823																	mixotrophic - 20h	0.0270141	0.0139346	166
BG11 (5 mM Glucose)	0.348722	0.335342	267.518																	mixotrophic - 20h	0.0277581	0.014352	151.624
BG11 (5 mM Glucose)	0.0667685	0.0537745	299.514																	mixotrophic - 20h	0.0309154	0.0210768	132.55
BG11 (5 mM Glucose)	0.0443382	0.0390206	274.677																	mixotrophic - 20h	0.0314166	0.022576	137.842
BG11 (5 mM Glucose)	0.0441144	0.039085	236.904																	mixotrophic - 20h	0.0358308	0.0240364	159.272
BG11 (5 mM Glucose)	0.0671987	0.0589483	277.655																	mixotrophic - 20h	0.0268065	0.0135213	193.221
BG11 (5 mM Glucose)	0.0271821	0.0211395	261.253																	mixotrophic - 20h	0.0387377	0.0301975	128.749
BG11 (5 mM Glucose)	0.0693936	0.0287427	284.329																	mixotrophic - 20h	0.0320597	0.0198682	180.477
BG11 (5 mM Glucose)	0.0175927	0.0125088	231.586																	mixotrophic - 20h	0.0330487	0.021557	149.229
BG11 (5 mM Glucose)	0.0540391	0.0459164	180.829																	mixotrophic - 20h	0.0327878	0.0203693	184.118
BG11 (5 mM Glucose)	0.151711	0.146364	200.057																	mixotrophic - 20h	0.0346813	0.019738	190.792
BG11 (5 mM Glucose)	0.0116606	0.00594256	267.8																	mixotrophic - 20h	0.0385579	0.0251084	189.196
BG11 (5 mM Glucose)	0.189703	0.172256	198.756																	mixotrophic - 20h	0.0437923	0.0315516	182.704
BG11 (5 mM Glucose)	0.0267494	0.0153948	205.596																	mixotrophic - 22h	0.0506863	0.0379621	184.811
BG11 (5 mM Glucose)	0.0613812	0.0521986	261.417																	mixotrophic - 22h	0.0463304	0.0353214	189.069
BG11 (5 mM Glucose)	0.105442	0.0983827	236.467																	mixotrophic - 22h	0.0428289	0.03186	172.042
BG11 (5 mM Glucose)	0.178573	0.171575	264.13																	mixotrophic - 22h	0.0415783	0.0305725	168.502
BG11 (5 mM Glucose)	0.0168578	0.0104039	241.992																	mixotrophic - 22h	0.0363039	0.0236984	210.482
BG11 (5 mM Glucose)	0.0160185	0.0120363	259.092																	mixotrophic - 22h	0.0421005	0.0281783	182.016
BG11 (5 mM Glucose)	0.193388	0.177982	279.046																	mixotrophic - 22h	0.0353839	0.0228756	195.684
BG11 (5 mM Glucose)	0.125487	0.119562	273.202																	mixotrophic - 22h	0.0361118	0.0221254	175.064
BG11 (5 mM Glucose)	0.182239	0.16641	281.929																	mixotrophic - 22h	0.0447014	0.0349293	148.694
BG11 (5 mM Glucose)	0.26538	0.249057	253.776																	mixotrophic - 22h	0.0465445	0.0367786	162.596
BG11 (5 mM Glucose)	0.0807855	0.0472204	282.119																	mixotrophic - 22h	0.0498694	0.0381371	189.453
BG11 (5 mM Glucose)	0.098174	0.0730387	198.856																	mixotrophic - 22h	0.0396874	0.0243517	222.471
BG11 (5 mM Glucose)	0.0281004	0.0138004	284.288																	mixotrophic - 22h	0.0582317	0.04872	159.301
BG11 (5 mM Glucose)	0.0750426	0.0345144	340.456																	mixotrophic - 22h	0.0441443	0.0305904	209.818
BG11 (5 mM Glucose)	0.0153679	0.00362204	310.158																	mixotrophic - 22h	0.0437676	0.0308713	183.113
BG11 (5 mM Glucose)	0.0214652	0.0104688	276.021																	mixotrophic - 22h	0.045413	0.0332341	195.537
BG11 (5 mM Glucose)	0.085386	0.0540966	274.11																	mixotrophic - 22h	0.044719	0.0288193	201.08
BG11 (5 mM Glucose)	0.0203534	0.0136373	310.123																	mixotrophic - 22h	0.0512799	0.0364501	224.398
BG11 (5 mM Glucose)	0.0645848	0.0455802	339.88																	mixotrophic - 22h	0.062595	0.0489512	217.376
BG11 (5 mM Glucose)	0.0749649	0.0471982	249.173																	mixotrophic - 24h	0.211631	0.202775	317.686
BG11 (5 mM Glucose)	0.375393	0.356871	302.021																	mixotrophic - 24h	0.209105	0.199115	302.486
BG11 (5 mM Glucose)	0.055766	0.0301775	317.352																	mixotrophic - 24h	0.19711	0.188	289.418
BG11 (5 mM Glucose)	0.0260619	0.0153786	291.948																	mixotrophic - 24h	0.195083	0.186078	295.29
BG11 (5 mM Glucose)	0.0256175	0.0148805	262.278																	mixotrophic - 24h	0.187838	0.178909	323.927
BG11 (5 mM Glucose)	0.0488536	0.0316137	302.269																	mixotrophic - 24h	0.188848	0.178756	311.277
BG11 (5 mM Glucose)	0.0281004	0.0138004	284.288																	mixotrophic - 24h	0.189587	0.178523	326.993
BG11 (5 mM Glucose)	0.0855072	0.0603349	307.34																	mixotrophic - 24h	0.186984	0.176286	320.437
BG11 (5 mM Glucose)	0.0484436	0.0387703	252.702																	mixotrophic - 24h	0.18081	0.170206	308.452
BG11 (5 mM Glucose)	0.101798	0.0833025	203.116																	mixotrophic - 24h	0.199287	0.189602	305.428
BG11 (5 mM Glucose)	0.206985	0.19264	236.933																	mixotrophic - 24h	0.199689	0.190903	324.723
BG11 (5 mM Glucose)	0.0294216	0.0152936	266.929																	mixotrophic - 24h	0.20592	0.194931	338.203
BG11 (5 mM Glucose)	0.254398	0.233685	221.163																	mixotrophic - 24h	0.179112	0.165068	389.353
BG11 (5 mM Glucose)	0.0609807	0.0414357	228.06																	mixotrophic - 24h	0.21165	0.202125	318.5
BG11 (5 mM Glucose)	0.114613	0.100229	279.106																	mixotrophic - 24h	0.19626	0.184246	377.851
BG11 (5 mM Glucose)	0.139796	0.127152	260.518																	mixotrophic - 24h	0.20408	0.193428	330.096
BG11 (5 mM Glucose)	0.242832	0.227172	268.233																	mixotrophic - 24h	0.19992	0.188444	371.574
BG11 (5 mM Glucose)	0.0510407	0.0353148	268.851																	mixotrophic - 24h	0.196407	0.183243	346.455
BG11 (5 mM Glucose)	0.0115802	0.00427423	272.99																	mixotrophic - 24h	0.210322	0.197758	374.314
BG11 (5 mM Glucose)	0.13584	0.12439	304.269																	mixotrophic - 24h	0.21621	0.20357	397.4
BG11 (5 mM Glucose)	0.0795499	0.0744324	294.24																	mixotrophic - 24h	0.169839	0.160192	327.97
BG11 (5 mM Glucose)	0.140107	0.11691	303.077
BG11 (5 mM Glucose)	0.339787	0.312612	274.55
BG11 (5 mM Glucose)	0.0903974	0.0446984	317.607
BG11 (5 mM Glucose)	0.0947575	0.0570255	209.008
BG11 (5 mM Glucose)	0.160653	0.105984	237.906
BG11 (5 mM Glucose)	0.0828584	0.0574297	284.323
BG11 (5 mM Glucose)	0.152454	0.104801	264.79
BG11 (5 mM Glucose)	0.171105	0.146327	244.615
BG11 (5 mM Glucose)	0.34332	0.288942	226.501
BG11 (5 mM Glucose)	0.221172	0.190053	276.263
BG11 (5 mM Glucose)	0.329983	0.282899	290.876
BG11 (5 mM Glucose)	0.132606	0.0336694	212.175
BG11 (5 mM Glucose)	0.38171	0.3048	258.158
BG11 (5 mM Glucose)	0.301637	0.247991	277.006
BG11 (5 mM Glucose)	0.213241	0.18297	254.673
BG11 (5 mM Glucose)	0.237871	0.193191	215.032
BG11 (5 mM Glucose)	0.246336	0.193838	271.557
BG11 (5 mM Glucose)	0.160653	0.105984	237.906
BG11 (5 mM Glucose)	0.121799	0.053281	265.294
BG11 (5 mM Glucose)	0.0729244	0.0469579	219.464
BG11 (5 mM Glucose)	0.06971	0.0114223	165.637
BG11 (5 mM Glucose)	0.142298	0.0961341	199.332
BG11 (5 mM Glucose)	0.114322	0.0630204	236.62
BG11 (5 mM Glucose)	0.0245077	0.0131752	143.267
BG11 (5 mM Glucose)	0.11036	0.0325736	184.452
BG11 (5 mM Glucose)	0.0546779	0.031682	233.561
BG11 (5 mM Glucose)	0.189374	0.130198	213.188
BG11 (5 mM Glucose)	0.14023	0.0800267	244.83
BG11 (5 mM Glucose)	0.0914371	0.0448624	224.129
BG11 (5 mM Glucose)	0.146148	0.121159	229.42
BG11 (5 mM Glucose)	0.407934	0.37159	262.987
BG11 (5 mM Glucose)	0.331571	0.302611	252.849
BG11 (5 mM Glucose)	0.419095	0.37369	262.343
BG11 (5 mM Glucose)	0.167199	0.0866617	240.902
BG11 (5 mM Glucose)	0.209174	0.0832282	263.754
BG11 (5 mM Glucose)	0.243161	0.136382	174.71
BG11 (5 mM Glucose)	0.20954	0.204815	237.653
BG11 (5 mM Glucose)	0.19481	0.162445	293.557
BG11 (5 mM Glucose)	0.180738	0.176413	279.231
BG11 (5 mM Glucose)	0.2353	0.228337	227.246
BG11 (5 mM Glucose)	0.365995	0.350811	225.238
BG11 (5 mM Glucose)	0.273004	0.268325	265.17
BG11 (5 mM Glucose)	0.35072	0.343719	290.147
BG11 (5 mM Glucose)	0.132339	0.117346	196.556
BG11 (5 mM Glucose)	0.519947	0.505922	249.128
BG11 (5 mM Glucose)	0.310504	0.299732	267.817
BG11 (5 mM Glucose)	0.26729	0.261686	246.283
BG11 (5 mM Glucose)	0.278563	0.274261	203.462
BG11 (5 mM Glucose)	0.298827	0.291425	250.037
BG11 (5 mM Glucose)	0.20954	0.204815	237.653
BG11 (5 mM Glucose)	0.161609	0.123314	258.1
BG11 (5 mM Glucose)	0.123648	0.118269	213.637
BG11 (5 mM Glucose)	0.124133	0.118726	154.827
BG11 (5 mM Glucose)	0.0137866	0.00815624	165.323
BG11 (5 mM Glucose)	0.158046	0.153036	239.749
BG11 (5 mM Glucose)	0.191685	0.170242	184.011
BG11 (5 mM Glucose)	0.132905	0.124342	173.32
BG11 (5 mM Glucose)	0.117236	0.108752	224.422
BG11 (5 mM Glucose)	0.025201	0.019905	196.711
BG11 (5 mM Glucose)	0.0656072	0.0560592	226.58
BG11 (5 mM Glucose)	0.126212	0.120787	224.326
BG11 (5 mM Glucose)	0.205355	0.199925	233.906
BG11 (5 mM Glucose)	0.475813	0.458463	251.028
BG11 (5 mM Glucose)	0.377423	0.372983	240.012
BG11 (5 mM Glucose)	0.469935	0.45291	258.952
BG11 (5 mM Glucose)	0.0833417	0.071909	219.825
BG11 (5 mM Glucose)	0.234136	0.207843	258.038
BG11 (5 mM Glucose)	0.278715	0.259492	169.83
BG11 (5 mM Glucose)	0.104413	0.099525	213.691
BG11 (5 mM Glucose)	0.112197	0.0710088	260.157
BG11 (5 mM Glucose)	0.0744427	0.0694777	241.522
BG11 (5 mM Glucose)	0.140292	0.127682	205.028
BG11 (5 mM Glucose)	0.268457	0.255721	200.921
BG11 (5 mM Glucose)	0.170941	0.160726	259.964
BG11 (5 mM Glucose)	0.249237	0.243071	276.89
BG11 (5 mM Glucose)	0.0178937	0.00897769	178.637
BG11 (5 mM Glucose)	0.416088	0.402542	226.927
BG11 (5 mM Glucose)	0.200618	0.192343	238.006
BG11 (5 mM Glucose)	0.170486	0.159853	233.633
BG11 (5 mM Glucose)	0.171452	0.16462	183.805
BG11 (5 mM Glucose)	0.198368	0.189672	242.176
BG11 (5 mM Glucose)	0.104413	0.099525	213.691
BG11 (5 mM Glucose)	0.0512945	0.00661796	237.195
BG11 (5 mM Glucose)	0.0208037	0.010871	201.029
BG11 (5 mM Glucose)	0.0150526	0.0119007	134.279
BG11 (5 mM Glucose)	0.112311	0.107264	167.849
BG11 (5 mM Glucose)	0.0510903	0.0458514	215.76
BG11 (5 mM Glucose)	0.111155	0.081229	159.218
BG11 (5 mM Glucose)	0.0198528	0.015337	153.19
BG11 (5 mM Glucose)	0.0178164	0.0038205	193.746
BG11 (5 mM Glucose)	0.115559	0.109526	199.324
BG11 (5 mM Glucose)	0.136317	0.12825	217.698
BG11 (5 mM Glucose)	0.0206761	0.0144476	195.536
BG11 (5 mM Glucose)	0.106399	0.0956194	209.149
BG11 (5 mM Glucose)	0.403154	0.383253	237.056
BG11 (5 mM Glucose)	0.308415	0.297837	231.382
BG11 (5 mM Glucose)	0.384989	0.370694	234.931
BG11 (5 mM Glucose)	0.162688	0.157655	200.141
BG11 (5 mM Glucose)	0.127652	0.109841	238.11
BG11 (5 mM Glucose)	0.182552	0.169953	146.731
BG11 (5 mM Glucose)	0.113482	0.108595	217.296
BG11 (5 mM Glucose)	0.11584	0.0790748	274.715
BG11 (5 mM Glucose)	0.0790768	0.0746033	240.815
BG11 (5 mM Glucose)	0.147089	0.136743	205.136
BG11 (5 mM Glucose)	0.275325	0.264161	197.35
BG11 (5 mM Glucose)	0.177844	0.169364	246.218
BG11 (5 mM Glucose)	0.256283	0.251082	263.218
BG11 (5 mM Glucose)	0.0226619	0.0118699	171.498
BG11 (5 mM Glucose)	0.426494	0.411108	221.124
BG11 (5 mM Glucose)	0.204973	0.197494	246.44
BG11 (5 mM Glucose)	0.177826	0.169361	229.667
BG11 (5 mM Glucose)	0.179013	0.173368	197.911
BG11 (5 mM Glucose)	0.208199	0.201099	232.61
BG11 (5 mM Glucose)	0.113482	0.108595	217.296
BG11 (5 mM Glucose)	0.0550407	0.00801401	233.444
BG11 (5 mM Glucose)	0.0218043	0.0131888	196.263
BG11 (5 mM Glucose)	0.0193135	0.0163168	120.999
BG11 (5 mM Glucose)	0.115233	0.111987	170.763
BG11 (5 mM Glucose)	0.0565865	0.0517682	209.491
BG11 (5 mM Glucose)	0.113292	0.088218	148.324
BG11 (5 mM Glucose)	0.0248873	0.0191059	163.535
BG11 (5 mM Glucose)	0.016084	0.00356599	208.327
BG11 (5 mM Glucose)	0.11914	0.113024	167.903
BG11 (5 mM Glucose)	0.140607	0.132872	204.121
BG11 (5 mM Glucose)	0.0223045	0.0171846	191.291
BG11 (5 mM Glucose)	0.112254	0.102813	214.57
BG11 (5 mM Glucose)	0.417832	0.398502	230.706
BG11 (5 mM Glucose)	0.321769	0.31129	225.482
BG11 (5 mM Glucose)	0.3966	0.383345	232.684
BG11 (5 mM Glucose)	0.170802	0.16593	201.862
BG11 (5 mM Glucose)	0.142416	0.121455	230.772
BG11 (5 mM Glucose)	0.198233	0.183753	158.2
BG11 (5 mM Glucose)	0.131206	0.126813	241.644
BG11 (5 mM Glucose)	0.140069	0.106169	294.902
BG11 (5 mM Glucose)	0.111092	0.107091	269.509
BG11 (5 mM Glucose)	0.142136	0.134513	238.065
BG11 (5 mM Glucose)	0.22852	0.20631	213.548
BG11 (5 mM Glucose)	0.160798	0.157375	291.511
BG11 (5 mM Glucose)	0.214259	0.202364	291.551
BG11 (5 mM Glucose)	0.117513	0.102931	209.109
BG11 (5 mM Glucose)	0.424396	0.417267	257.316
BG11 (5 mM Glucose)	0.193179	0.17606	289.486
BG11 (5 mM Glucose)	0.159117	0.153511	237.853
BG11 (5 mM Glucose)	0.16482	0.161673	218.786
BG11 (5 mM Glucose)	0.181418	0.17489	258.997
BG11 (5 mM Glucose)	0.131206	0.126813	241.644
BG11 (5 mM Glucose)	0.160629	0.120603	261.633
BG11 (5 mM Glucose)	0.107494	0.0991511	220.532
BG11 (5 mM Glucose)	0.131341	0.122296	151.284
BG11 (5 mM Glucose)	0.0345281	0.0257101	198.939
BG11 (5 mM Glucose)	0.107536	0.102802	232.173
BG11 (5 mM Glucose)	0.238445	0.212338	188.032
BG11 (5 mM Glucose)	0.111064	0.102726	185.381
BG11 (5 mM Glucose)	0.13441	0.12175	227.336
BG11 (5 mM Glucose)	0.00325035	0.000443669	192.643
BG11 (5 mM Glucose)	0.0749516	0.0686176	228.383
BG11 (5 mM Glucose)	0.103366	0.0967943	210.376
BG11 (5 mM Glucose)	0.123879	0.118315	230.114
BG11 (5 mM Glucose)	0.310024	0.28668	257.505
BG11 (5 mM Glucose)	0.22931	0.223038	252.711
BG11 (5 mM Glucose)	0.306405	0.280106	257.071
BG11 (5 mM Glucose)	0.143802	0.125434	236.009
BG11 (5 mM Glucose)	0.167344	0.140898	255.917
BG11 (5 mM Glucose)	0.187293	0.167657	169.047
BG11 (5 mM Glucose)	0.0524818	0.0493703	233.797
BG11 (5 mM Glucose)	0.0706595	0.0344747	268.429
BG11 (5 mM Glucose)	0.0268281	0.0242076	259.598
BG11 (5 mM Glucose)	0.0757032	0.0663166	226.518
BG11 (5 mM Glucose)	0.171423	0.156709	217.009
BG11 (5 mM Glucose)	0.0933864	0.0871068	286.283
BG11 (5 mM Glucose)	0.153736	0.146631	272.453
BG11 (5 mM Glucose)	0.011315	0.00211973	192.261
BG11 (5 mM Glucose)	0.345586	0.337404	241.15
BG11 (5 mM Glucose)	0.118257	0.107812	273.404
BG11 (5 mM Glucose)	0.0959825	0.0884868	257.059
BG11 (5 mM Glucose)	0.0933715	0.0898957	177.394
BG11 (5 mM Glucose)	0.118125	0.112557	254.895
BG11 (5 mM Glucose)	0.0524818	0.0493703	233.797
BG11 (5 mM Glucose)	0.0545113	0.00883959	246.707
BG11 (5 mM Glucose)	0.00942061	0.000679694	215.777
BG11 (5 mM Glucose)	0.0223837	0.0181754	148.786
BG11 (5 mM Glucose)	0.120941	0.116699	182.867
BG11 (5 mM Glucose)	0.0173811	0.0143954	223.339
BG11 (5 mM Glucose)	0.141018	0.113691	165.443
BG11 (5 mM Glucose)	0.00737855	0.00342634	172.917
BG11 (5 mM Glucose)	0.0283854	0.0147515	233.093
BG11 (5 mM Glucose)	0.0956716	0.092564	210.724
BG11 (5 mM Glucose)	0.135968	0.132443	219.26
BG11 (5 mM Glucose)	0.00493897	0.000594699	187.724
BG11 (5 mM Glucose)	0.0500633	0.0422888	219.26
BG11 (5 mM Glucose)	0.287444	0.266368	247.229
BG11 (5 mM Glucose)	0.206448	0.196707	242.445
BG11 (5 mM Glucose)	0.269592	0.251922	252.332
BG11 (5 mM Glucose)	0.20264	0.193753	222.943
BG11 (5 mM Glucose)	0.0872452	0.067856	251.219
BG11 (5 mM Glucose)	0.123825	0.110585	151.779
BG11 (5 mM Glucose)	0.156675	0.149477	186.411
BG11 (5 mM Glucose)	0.143952	0.104837	224.576
BG11 (5 mM Glucose)	0.131526	0.124814	221.598
BG11 (5 mM Glucose)	0.20204	0.190088	189.34
BG11 (5 mM Glucose)	0.363574	0.35191	165.476
BG11 (5 mM Glucose)	0.246278	0.235745	223.18
BG11 (5 mM Glucose)	0.345244	0.339182	240.843
BG11 (5 mM Glucose)	0.0449388	0.0316145	153.401
BG11 (5 mM Glucose)	0.452761	0.432979	195.509
BG11 (5 mM Glucose)	0.292672	0.284213	228.035
BG11 (5 mM Glucose)	0.241487	0.231269	190.295
BG11 (5 mM Glucose)	0.248232	0.240209	156.753
BG11 (5 mM Glucose)	0.269037	0.259596	197.972
BG11 (5 mM Glucose)	0.156675	0.149477	186.411
BG11 (5 mM Glucose)	0.0748417	0.0288261	206.07
BG11 (5 mM Glucose)	0.0487483	0.0396128	162.474
BG11 (5 mM Glucose)	0.0205186	0.0166237	89.6746
BG11 (5 mM Glucose)	0.115192	0.110887	143.035
BG11 (5 mM Glucose)	0.0919831	0.0849128	172.516
BG11 (5 mM Glucose)	0.0703077	0.0454105	123.202
BG11 (5 mM Glucose)	0.0476187	0.0395198	138.523
BG11 (5 mM Glucose)	0.0271518	0.0141285	185.803
BG11 (5 mM Glucose)	0.152427	0.143121	164.881
BG11 (5 mM Glucose)	0.135244	0.124228	178.63
BG11 (5 mM Glucose)	0.0513625	0.0442931	161.143
BG11 (5 mM Glucose)	0.164851	0.154043	167.885
BG11 (5 mM Glucose)	0.497215	0.479331	202.52
BG11 (5 mM Glucose)	0.397816	0.386877	194.11
BG11 (5 mM Glucose)	0.484922	0.47284	207.749
BG11 (5 mM Glucose)	0.126846	0.121849	163.672
BG11 (5 mM Glucose)	0.167458	0.143343	205.468
BG11 (5 mM Glucose)	0.232426	0.214733	134.715
BG11	0	5.44075e-33	1.30578e-27
BG11	0.0425394	0.012286	82.317
BG11	0.0127308	0.0108026	74.2785
BG11	0.0120936	0.00362944	75.6272
BG11	0.072784	0.060685	82.3286
BG11	0.0208032	0.0142894	76.6068
BG11	0.0612046	0.0556629	86.7014
BG11	0.0590167	0.0492122	60.2773
BG11	0.309273	0.301507	78.4755
BG11	0.060294	0.0520239	80.4827
BG11	0.0174707	0.0109419	76.6136
BG11	0.0183937	0.0151269	65.2942
BG11	0.0190992	0.015365	65.789
BG11	0	0	0
BG11	0.13125	0.0740095	89.2343
BG11	0.0565264	0.0475527	74.5218
BG11	0.0716095	0.0688769	57.6012
BG11	0.176135	0.171459	50.2519
BG11	0.0118233	0.0106878	37.3067
BG11	0.209246	0.179993	65.6899
BG11	0.0429584	0.0389426	48.8054
BG11	0.12094	0.108279	73.6514
BG11	0.128826	0.126621	54.3246
BG11	0.194525	0.191126	53.7363
BG11	0.0438665	0.0412143	43.1725
BG11	0.0114725	0.00359117	82.9354
BG11	0.128673	0.0982441	90.8305
BG11	0.0693701	0.0572089	88.8754
BG11	0.125419	0.103504	90.0046
BG11	0.263105	0.253273	59.5232
BG11	0.0264461	0.0093779	56.2781
BG11	0.0270176	0.0161687	68.9806
BG11	0.13125	0.0740095	89.2343
BG11	0.171861	0.0634379	112.145
BG11	0.103361	0.0490542	104.045
BG11	0.151692	0.0951244	113.754
BG11	0.306929	0.218431	113.952
BG11	0.17192	0.124111	100.095
BG11	0.269403	0.204106	120.247
BG11	0.0680257	0.00728215	83.4507
BG11	0.494372	0.442518	110.969
BG11	0.235369	0.159922	110.456
BG11	0.178163	0.122127	109.121
BG11	0.181889	0.127798	98.261
BG11	0.22132	0.152425	104.756
BG11	0.13125	0.0740095	89.2343
BG11	0	0	0
BG11	0.053609	0.00567141	97.9598
BG11	0.0801409	0.0165302	89.4367
BG11	0.183036	0.121471	80.3946
BG11	0.092528	0.0316744	80.5274
BG11	0.180368	0.111899	96.7589
BG11	0.069805	0.0131426	80.9946
BG11	0.0736762	0.0180813	102.185
BG11	0.162087	0.111658	84.5629
BG11	0.226623	0.164659	88.1343
BG11	0.0746304	0.0103162	81.9443
BG11	0.115529	0.0694132	108.886
BG11	0.357026	0.334702	121.53
BG11	0.277635	0.249529	120.639
BG11	0.386509	0.328003	121.314
BG11	0.256206	0.186948	92.762
BG11	0.173151	0.0897517	93.5885
BG11	0.224183	0.141936	96.5018
BG11	0.0565264	0.0475527	74.5218
BG11	0.0518141	0.0348059	79.4939
BG11	0.0320731	0.0256126	86.3332
BG11	0.0681884	0.0652257	96.5942
BG11	0.175658	0.163641	91.32
BG11	0.0935997	0.0882309	87.6242
BG11	0.159485	0.152905	90.3174
BG11	0.0309591	0.00115751	74.3091
BG11	0.379667	0.356838	93.4957
BG11	0.125074	0.115272	101.617
BG11	0.0918788	0.0880551	82.3933
BG11	0.0982923	0.0911661	78.7166
BG11	0.121821	0.112145	78.6487
BG11	0.0565264	0.0475527	74.5218
BG11	0.053609	0.00567141	97.9598
BG11	0	0	0
BG11	0.0235241	0.0146169	58.9465
BG11	0.118752	0.112268	67.8117
BG11	0.0210368	0.0136021	54.3434
BG11	0.119444	0.108696	69.8175
BG11	0.0212481	0.00286205	65.4864
BG11	0.0182009	0.0161841	61.1317
BG11	0.104678	0.0921972	66.5539
BG11	0.147762	0.135528	71.0324
BG11	0.00617868	0.000729007	52.8388
BG11	0.0452747	0.0424542	100.665
BG11	0.286617	0.269104	102.831
BG11	0.203683	0.197163	101.978
BG11	0.272326	0.258717	106.945
BG11	0.203827	0.184492	61.4783
BG11	0.106447	0.0635278	66.9194
BG11	0.138742	0.106486	82.875
BG11	0.0716095	0.0688769	57.6012
BG11	0.0708988	0.0407577	82.7071
BG11	0.0639086	0.0607203	72.5453
BG11	0.109455	0.0995194	65.391
BG11	0.237908	0.231797	68.2718
BG11	0.14586	0.135822	73.5901
BG11	0.224955	0.222211	85.3318
BG11	0.0188192	0.00803072	38.0152
BG11	0.364053	0.349454	70.3754
BG11	0.190099	0.186358	89.9732
BG11	0.138907	0.130505	72.0744
BG11	0.144777	0.139001	63.086
BG11	0.153375	0.148379	65.9642
BG11	0.0716095	0.0688769	57.6012
BG11	0.0801409	0.0165302	89.4367
BG11	0.0235241	0.0146169	58.9465
BG11	0	0	0
BG11	0.102241	0.0994275	46.029
BG11	0.0328598	0.0305201	35.9168
BG11	0.0738469	0.0458471	45.9583
BG11	0.013961	0.00907366	36.5367
BG11	0.0287469	0.0165991	80.7836
BG11	0.118282	0.112129	44.1869
BG11	0.11697	0.11112	59.9282
BG11	0.0177613	0.0151651	42.5711
BG11	0.0867466	0.0764271	75.4925
BG11	0.35213	0.322869	93.4112
BG11	0.263735	0.248803	82.1348
BG11	0.3385	0.323289	87.1648
BG11	0.128015	0.123219	58.1969
BG11	0.0800217	0.0625051	60.7499
BG11	0.123032	0.11217	54.5599
BG11	0.176135	0.171459	50.2519
BG11	0.153501	0.129979	78.501
BG11	0.164468	0.161081	71.4682
BG11	0.203235	0.197448	69.2296
BG11	0.331115	0.325131	69.5263
BG11	0.246723	0.240273	62.9486
BG11	0.32292	0.320195	75.744
BG11	0.12418	0.107406	51.3113
BG11	0.475825	0.457128	78.6669
BG11	0.29285	0.287981	72.6269
BG11	0.235117	0.230027	87.4832
BG11	0.249864	0.245582	50.5579
BG11	0.254128	0.250157	51.8879
BG11	0.176135	0.171459	50.2519
BG11	0.183036	0.121471	80.3946
BG11	0.118752	0.112268	67.8117
BG11	0.102241	0.0994275	46.029
BG11	0	0	0
BG11	0.135125	0.131871	46.1173
BG11	0.14903	0.131958	40.5491
BG11	0.119235	0.110185	39.5284
BG11	0.119508	0.110091	74.0861
BG11	0.0287325	0.0207681	38.4039
BG11	0.0459573	0.0402679	30.5113
BG11	0.115106	0.11252	44.3917
BG11	0.18322	0.176201	67.3355
BG11	0.427696	0.403723	86.613
BG11	0.341287	0.326948	85.9753
BG11	0.420991	0.408951	81.5804
BG11	0.0478325	0.0406182	31.0044
BG11	0.189081	0.160781	68.9346
BG11	0.223545	0.204577	58.4703
BG11	0.0118233	0.0106878	37.3067
BG11	0.0343602	0.00872149	60.7714
BG11	0.00730055	0.006128	51.9032
BG11	0.028297	0.0216401	86.1259
BG11	0.105876	0.0963037	53.7993
BG11	0.0430884	0.0379841	33.0606
BG11	0.0936961	0.0891857	80.1839
BG11	0.0259795	0.0143876	42.567
BG11	0.309553	0.30011	65.9767
BG11	0.076312	0.0695577	67.2001
BG11	0.0414048	0.0364722	73.8916
BG11	0.0420649	0.0397113	50.685
BG11	0.0515846	0.0491771	50.6052
BG11	0.0118233	0.0106878	37.3067
BG11	0.092528	0.0316744	80.5274
BG11	0.0210368	0.0136021	54.3434
BG11	0.0328598	0.0305201	35.9168
BG11	0.135125	0.131871	46.1173
BG11	0	0	0
BG11	0.155003	0.12971	49.4886
BG11	0.0142054	0.00925765	37.257
BG11	0.062011	0.0513301	61.728
BG11	0.102157	0.099308	33.8195
BG11	0.150186	0.147458	40.1772
BG11	0.0112677	0.00997761	27.2852
BG11	0.0171884	0.0104773	76.1009
BG11	0.195771	0.165759	76.384
BG11	0.124385	0.111798	80.2267
BG11	0.182594	0.162615	79.0126
BG11	0.217003	0.207092	52.9006
BG11	0.0420502	0.0222243	38.2705
BG11	0.0584076	0.046045	52.771
BG11	0.209246	0.179993	65.6899
BG11	0.126718	0.113519	87.3373
BG11	0.21196	0.188615	73.2621
BG11	0.242236	0.233371	85.4843
BG11	0.429262	0.406263	85.377
BG11	0.303957	0.289429	75.224
BG11	0.421657	0.40151	95.1694
BG11	0.149466	0.0879271	55.6994
BG11	0.390201	0.33693	83.563
BG11	0.390008	0.365846	83.2512
BG11	0.290296	0.278436	74.883
BG11	0.31411	0.292826	64.5085
BG11	0.308501	0.284172	72.1779
BG11	0.209246	0.179993	65.6899
BG11	0.180368	0.111899	96.7589
BG11	0.119444	0.108696	69.8175
BG11	0.0738469	0.0458471	45.9583
BG11	0.14903	0.131958	40.5491
BG11	0.155003	0.12971	49.4886
BG11	0	0	0
BG11	0.131732	0.0865378	45.2425
BG11	0.0854614	0.0757089	72.0719
BG11	0.23157	0.197012	59.1032
BG11	0.131415	0.0997771	49.57
BG11	0.126818	0.10625	42.1105
BG11	0.217496	0.2059	85.365
BG11	0.505628	0.480901	93.6462
BG11	0.429892	0.409724	94.0315
BG11	0.51063	0.49022	91.2989
BG11	0.117878	0.0773996	47.8986
BG11	0.221582	0.137145	83.1176
BG11	0.265824	0.198608	60.8623
BG11	0.0429584	0.0389426	48.8054
BG11	0.0709642	0.0211821	75.7883
BG11	0.0301439	0.0247556	52.5366
BG11	0.0781769	0.0591669	67.6803
BG11	0.174745	0.156403	74.1344
BG11	0.0975662	0.0833897	67.8427
BG11	0.158466	0.147849	81.1196
BG11	0.00314596	0.00102605	14.9124
BG11	0.31602	0.309941	67.4739
BG11	0.128109	0.115228	71.1815
BG11	0.0977501	0.0822453	80.0923
BG11	0.0938697	0.0859081	65.7171
BG11	0.108689	0.100334	48.3994
BG11	0.0429584	0.0389426	48.8054
BG11	0.069805	0.0131426	80.9946
BG11	0.0212481	0.00286205	65.4864
BG11	0.013961	0.00907366	36.5367
BG11	0.119235	0.110185	39.5284
BG11	0.0142054	0.00925765	37.257
BG11	0.131732	0.0865378	45.2425
BG11	0	0	0
BG11	0.0422393	0.0177671	60.3756
BG11	0.0991088	0.0956866	48.8355
BG11	0.123868	0.11903	49.3472
BG11	0.00948221	0.00141203	33.5481
BG11	0.0555955	0.0385561	67.5714
BG11	0.283272	0.249225	77.8178
BG11	0.203165	0.184083	80.9569
BG11	0.267818	0.241474	86.1433
BG11	0.175864	0.168242	57.3396
BG11	0.0554095	0.0469381	51.4005
BG11	0.0923518	0.086629	52.6426
BG11	0.12094	0.108279	73.6514
BG11	0.0833521	0.0696179	104.986
BG11	0.0843941	0.0741079	89.4368
BG11	0.141904	0.137899	86.6892
BG11	0.265142	0.25337	89.8024
BG11	0.176522	0.168797	86.0656
BG11	0.251051	0.243041	105.093
BG11	0.0502148	0.0128435	77.18
BG11	0.375351	0.345704	83.0659
BG11	0.20082	0.190334	86.6346
BG11	0.175685	0.170436	100.616
BG11	0.182489	0.172383	78.3119
BG11	0.210728	0.198094	78.0071
BG11	0.12094	0.108279	73.6514
BG11	0.0736762	0.0180813	102.185
BG11	0.0182009	0.0161841	61.1317
BG11	0.0287469	0.0165991	80.7836
BG11	0.119508	0.110091	74.0861
BG11	0.062011	0.0513301	61.728
BG11	0.0854614	0.0757089	72.0719
BG11	0.0422393	0.0177671	60.3756
BG11	0	0	0
BG11	0.127991	0.110727	71.3647
BG11	0.125314	0.108104	69.435
BG11	0.0245264	0.0173835	31.5882
BG11	0.107015	0.102812	91.6387
BG11	0.408252	0.386483	105.209
BG11	0.315922	0.307071	103.684
BG11	0.381853	0.366545	97.9004
BG11	0.183445	0.159938	75.9767
BG11	0.1682	0.118612	72.2063
BG11	0.216709	0.179276	81.9393
BG11	0.128826	0.126621	54.3246
BG11	0.141432	0.103353	75.8524
BG11	0.10895	0.106117	63.8923
BG11	0.147586	0.136572	75.7207
BG11	0.234303	0.214528	72.153
BG11	0.167549	0.161339	57.4465
BG11	0.220784	0.21016	90.4702
BG11	0.102274	0.0951904	39.2837
BG11	0.420177	0.415476	71.9216
BG11	0.196028	0.18169	64.0844
BG11	0.165235	0.157313	74.8003
BG11	0.168559	0.165745	50.4519
BG11	0.183809	0.179379	59.092
BG11	0.128826	0.126621	54.3246
BG11	0.162087	0.111658	84.5629
BG11	0.104678	0.0921972	66.5539
BG11	0.118282	0.112129	44.1869
BG11	0.0287325	0.0207681	38.4039
BG11	0.102157	0.099308	33.8195
BG11	0.23157	0.197012	59.1032
BG11	0.0991088	0.0956866	48.8355
BG11	0.127991	0.110727	71.3647
BG11	0	0	0
BG11	0.0667134	0.0623089	44.9786
BG11	0.0955427	0.0903255	38.7505
BG11	0.128651	0.11882	77.3697
BG11	0.330367	0.298336	90.1752
BG11	0.244536	0.232456	83.7385
BG11	0.32083	0.29168	86.4875
BG11	0.127629	0.114891	52.6674
BG11	0.154862	0.139176	49.4742
BG11	0.17964	0.169111	57.509
BG11	0.194525	0.191126	53.7363
BG11	0.152227	0.119128	75.0134
BG11	0.181713	0.178754	71.2369
BG11	0.235641	0.224727	85.7725
BG11	0.334136	0.319561	78.0915
BG11	0.271343	0.262551	70.3283
BG11	0.330852	0.322399	83.6842
BG11	0.1344	0.123209	64.0543
BG11	0.267553	0.261471	40.3316
BG11	0.300887	0.289756	77.2882
BG11	0.267821	0.258518	78.6684
BG11	0.27145	0.266291	71.6067
BG11	0.271588	0.266087	70.5996
BG11	0.194525	0.191126	53.7363
BG11	0.226623	0.164659	88.1343
BG11	0.147762	0.135528	71.0324
BG11	0.11697	0.11112	59.9282
BG11	0.0459573	0.0402679	30.5113
BG11	0.150186	0.147458	40.1772
BG11	0.131415	0.0997771	49.57
BG11	0.123868	0.11903	49.3472
BG11	0.125314	0.108104	69.435
BG11	0.0667134	0.0623089	44.9786
BG11	0	0	0
BG11	0.13194	0.127235	42.4418
BG11	0.207187	0.197487	78.577
BG11	0.43153	0.401019	87.1985
BG11	0.365158	0.347645	85.1449
BG11	0.410881	0.38911	87.3922
BG11	0.0740293	0.0606375	43.1476
BG11	0.192602	0.172101	70.9278
BG11	0.228869	0.214962	65.3354
BG11	0.0438665	0.0412143	43.1725
BG11	0.047521	0.0268339	69.5175
BG11	0.0231109	0.0209888	59.6725
BG11	0.0633064	0.0584035	64.388
BG11	0.156586	0.149422	75.694
BG11	0.0851041	0.0798271	61.9169
BG11	0.143449	0.140026	73.7927
BG11	0.0171892	0.00127816	37.1424
BG11	0.340516	0.32636	64.7619
BG11	0.110049	0.104741	65.417
BG11	0.0836048	0.0801472	65.971
BG11	0.0848036	0.0824751	34.8616
BG11	0.103803	0.101627	50.4719
BG11	0.0438665	0.0412143	43.1725
BG11	0.0746304	0.0103162	81.9443
BG11	0.00617868	0.000729007	52.8388
BG11	0.0177613	0.0151651	42.5711
BG11	0.115106	0.11252	44.3917
BG11	0.0112677	0.00997761	27.2852
BG11	0.126818	0.10625	42.1105
BG11	0.00948221	0.00141203	33.5481
BG11	0.0245264	0.0173835	31.5882
BG11	0.0955427	0.0903255	38.7505
BG11	0.13194	0.127235	42.4418
BG11	0	0	0
BG11	0.0425989	0.0365786	70.8445
BG11	0.28044	0.250554	74.5992
BG11	0.195993	0.183397	78.0077
BG11	0.257387	0.239182	80.2001
BG11	0.19446	0.184483	51.076
BG11	0.0806359	0.0561826	47.4559
BG11	0.111764	0.0962643	52.0358
BG11	0.0114725	0.00359117	82.9354
BG11	0.0362841	0.0180939	105.89
BG11	0.00885291	0.00339485	94.379
BG11	0.00527871	0.00310646	93.1993
BG11	0.0622484	0.0469338	95.4427
BG11	0.0117223	0.00868389	96.3396
BG11	0.04982	0.0411711	109.435
BG11	0.0756795	0.0473789	94.8479
BG11	0.325117	0.307023	97.0883
BG11	0.0448052	0.03238	99.9273
BG11	0.0115074	0.00853372	101.237
BG11	0.0151203	0.00960732	92.1057
BG11	0.0264505	0.017742	66.3286
BG11	0.0114725	0.00359117	82.9354
BG11	0.115529	0.0694132	108.886
BG11	0.0452747	0.0424542	100.665
BG11	0.0867466	0.0764271	75.4925
BG11	0.18322	0.176201	67.3355
BG11	0.0171884	0.0104773	76.1009
BG11	0.217496	0.2059	85.365
BG11	0.0555955	0.0385561	67.5714
BG11	0.107015	0.102812	91.6387
BG11	0.128651	0.11882	77.3697
BG11	0.207187	0.197487	78.577
BG11	0.0425989	0.0365786	70.8445
BG11	0	0	0
BG11	0.117942	0.100082	112.862
BG11	0.0633399	0.0575278	111.166
BG11	0.114158	0.0971473	112.485
BG11	0.301869	0.279311	79.8122
BG11	0.0670324	0.0240707	78.1446
BG11	0.0646723	0.032058	89.7464
BG11 (5 mM Glucose)	0.0734975	0.0616317	244.692
BG11 (5 mM Glucose)	0.0674992	0.0351614	298.104
BG11 (5 mM Glucose)	0.101892	0.0936735	271.789
BG11 (5 mM Glucose)	0.100884	0.0933135	235.346
BG11 (5 mM Glucose)	0.241884	0.216914	224.482
BG11 (5 mM Glucose)	0.137009	0.131147	287.064
BG11 (5 mM Glucose)	0.229438	0.214658	297.271
BG11 (5 mM Glucose)	0.0942961	0.0676857	213.201
BG11 (5 mM Glucose)	0.293363	0.277181	249.371
BG11 (5 mM Glucose)	0.229462	0.209439	275.676
BG11 (5 mM Glucose)	0.126745	0.119	253.173
BG11 (5 mM Glucose)	0.141	0.132658	208.812
BG11 (5 mM Glucose)	0.126571	0.11266	260.188
BG11 (5 mM Glucose)	0.0734975	0.0616317	244.692
BG11 (5 mM Glucose)	0.134411	0.101479	263.983
BG11 (5 mM Glucose)	0.0886672	0.082071	212.073
BG11 (5 mM Glucose)	0.0591431	0.0442947	158.425
BG11 (5 mM Glucose)	0.153572	0.142813	191.098
BG11 (5 mM Glucose)	0.0670619	0.0563674	231.215
BG11 (5 mM Glucose)	0.0693797	0.0524195	178.596
BG11 (5 mM Glucose)	0.0741116	0.0570167	188.895
BG11 (5 mM Glucose)	0.116137	0.104635	247.119
BG11 (5 mM Glucose)	0.176968	0.165665	213.739
BG11 (5 mM Glucose)	0.141057	0.130305	238.151
BG11 (5 mM Glucose)	0.0865488	0.0751697	223.991
BG11 (5 mM Glucose)	0.0933134	0.088421	235.936
BG11 (5 mM Glucose)	0.248606	0.236707	261.117
BG11 (5 mM Glucose)	0.196033	0.190207	254.966
BG11 (5 mM Glucose)	0.276526	0.25819	260.31
BG11 (5 mM Glucose)	0.15344	0.12755	236.322
BG11 (5 mM Glucose)	0.0723515	0.0273701	260.163
BG11 (5 mM Glucose)	0.0884994	0.0521352	179.551
BG11 (5 mM Glucose)	0.113392	0.0585517	261.842
BG11 (5 mM Glucose)	0.0993669	0.085486	310.582
BG11 (5 mM Glucose)	0.104744	0.0542292	280.811
BG11 (5 mM Glucose)	0.0684941	0.0378491	258.583
BG11 (5 mM Glucose)	0.0356697	0.00340164	244.346
BG11 (5 mM Glucose)	0.0650424	0.0204388	296.702
BG11 (5 mM Glucose)	0.0418692	0.00373307	315.066
BG11 (5 mM Glucose)	0.261612	0.16093	234.813
BG11 (5 mM Glucose)	0.382465	0.292368	275.896
BG11 (5 mM Glucose)	0.0456235	0.00878325	298.624
BG11 (5 mM Glucose)	0.0628775	0.027019	268.652
BG11 (5 mM Glucose)	0.0707011	0.0199167	231.419
BG11 (5 mM Glucose)	0.0799067	0.0297333	278.209
BG11 (5 mM Glucose)	0.113392	0.0585517	261.842
BG11 (5 mM Glucose)	0.322665	0.201734	283.288
BG11 (5 mM Glucose)	0.176895	0.149167	235.979
BG11 (5 mM Glucose)	0.266879	0.217856	177.654
BG11 (5 mM Glucose)	0.322475	0.278968	210.306
BG11 (5 mM Glucose)	0.138305	0.0888231	256.161
BG11 (5 mM Glucose)	0.412049	0.391095	201.878
BG11 (5 mM Glucose)	0.223132	0.144651	202.995
BG11 (5 mM Glucose)	0.254752	0.23424	258.012
BG11 (5 mM Glucose)	0.239437	0.171916	240.304
BG11 (5 mM Glucose)	0.344823	0.28198	251.585
BG11 (5 mM Glucose)	0.176386	0.136144	232.686
BG11 (5 mM Glucose)	0.0786873	0.043	254.97
BG11 (5 mM Glucose)	0.104284	0.0421332	282.466
BG11 (5 mM Glucose)	0.0740005	0.0267311	273.91
BG11 (5 mM Glucose)	0.0671463	0.0256768	279.806
BG11 (5 mM Glucose)	0.508723	0.442045	251.464
BG11 (5 mM Glucose)	0.212278	0.0990284	289.204
BG11 (5 mM Glucose)	0.172857	0.0802719	187.532
BG11 (5 mM Glucose)	0.184999	0.150703	277.018
BG11 (5 mM Glucose)	0.138895	0.103481	326.743
BG11 (5 mM Glucose)	0.191736	0.162813	312.058
BG11 (5 mM Glucose)	0.198135	0.179106	268.77
BG11 (5 mM Glucose)	0.334134	0.293656	262.289
BG11 (5 mM Glucose)	0.243451	0.221227	325.69
BG11 (5 mM Glucose)	0.325357	0.294623	330.287
BG11 (5 mM Glucose)	0.18769	0.124396	243.552
BG11 (5 mM Glucose)	0.391978	0.347583	286.424
BG11 (5 mM Glucose)	0.315595	0.279741	312.184
BG11 (5 mM Glucose)	0.231983	0.20878	302.165
BG11 (5 mM Glucose)	0.255896	0.225129	255.467
BG11 (5 mM Glucose)	0.251319	0.212006	285.29
BG11 (5 mM Glucose)	0.184999	0.150703	277.018
BG11 (5 mM Glucose)	0.195424	0.159311	296.487
BG11 (5 mM Glucose)	0.149181	0.135483	245.876
BG11 (5 mM Glucose)	0.143352	0.106885	183.861
BG11 (5 mM Glucose)	0.0522664	0.0203527	225.268
BG11 (5 mM Glucose)	0.161999	0.12922	271.742
BG11 (5 mM Glucose)	0.126757	0.108288	212.542
BG11 (5 mM Glucose)	0.165696	0.118737	224.69
BG11 (5 mM Glucose)	0.154386	0.139373	273.281
BG11 (5 mM Glucose)	0.0843191	0.0465727	243.36
BG11 (5 mM Glucose)	0.0632042	0.0266087	274.498
BG11 (5 mM Glucose)	0.160482	0.129422	259.202
BG11 (5 mM Glucose)	0.181303	0.166807	273.905
BG11 (5 mM Glucose)	0.347481	0.33263	291.053
BG11 (5 mM Glucose)	0.290416	0.277404	288.15
BG11 (5 mM Glucose)	0.371703	0.345538	298.076
BG11 (5 mM Glucose)	0.0890748	0.033753	265.565
BG11 (5 mM Glucose)	0.207292	0.122442	299.744
BG11 (5 mM Glucose)	0.225263	0.151837	215.973
BG11 (5 mM Glucose)	0.142826	0.133413	190.298
BG11 (5 mM Glucose)	0.111891	0.0956033	236.409
BG11 (5 mM Glucose)	0.192747	0.186043	205.533
BG11 (5 mM Glucose)	0.176843	0.175097	181.391
BG11 (5 mM Glucose)	0.341142	0.326097	181.24
BG11 (5 mM Glucose)	0.227288	0.225008	223.933
BG11 (5 mM Glucose)	0.33554	0.32637	242.777
BG11 (5 mM Glucose)	0.173303	0.143205	162.442
BG11 (5 mM Glucose)	0.347358	0.324337	203.881
BG11 (5 mM Glucose)	0.343541	0.330058	238.496
BG11 (5 mM Glucose)	0.208006	0.206275	198.937
BG11 (5 mM Glucose)	0.231221	0.226599	163.084
BG11 (5 mM Glucose)	0.19715	0.190185	189.95
BG11 (5 mM Glucose)	0.142826	0.133413	190.298
BG11 (5 mM Glucose)	0.235756	0.184867	207.934
BG11 (5 mM Glucose)	0.168018	0.165135	168.219
BG11 (5 mM Glucose)	0.109912	0.0989146	117.946
BG11 (5 mM Glucose)	0.187309	0.180932	139.817
BG11 (5 mM Glucose)	0.140014	0.132407	189.248
BG11 (5 mM Glucose)	0.0694231	0.0604883	116.714
BG11 (5 mM Glucose)	0.14931	0.129847	140.83
BG11 (5 mM Glucose)	0.186061	0.18213	178.053
BG11 (5 mM Glucose)	0.244377	0.233534	165.7
BG11 (5 mM Glucose)	0.173421	0.160701	181.325
BG11 (5 mM Glucose)	0.162587	0.156867	166.117
BG11 (5 mM Glucose)	0.177378	0.174706	181.904
BG11 (5 mM Glucose)	0.338403	0.316333	208.67
BG11 (5 mM Glucose)	0.279898	0.272817	197.224
BG11 (5 mM Glucose)	0.372994	0.353033	212.83
BG11 (5 mM Glucose)	0.140766	0.119567	173.302
BG11 (5 mM Glucose)	0.119571	0.0745513	203.605
BG11 (5 mM Glucose)	0.131629	0.0985958	122.535
BG11 (5 mM Glucose)	0.161629	0.15117	212.626
BG11 (5 mM Glucose)	0.150607	0.103612	271.882
BG11 (5 mM Glucose)	0.191882	0.180622	236.236
BG11 (5 mM Glucose)	0.221811	0.200171	208.102
BG11 (5 mM Glucose)	0.390588	0.381697	187.116
BG11 (5 mM Glucose)	0.278852	0.257633	261.769
BG11 (5 mM Glucose)	0.383478	0.376419	264.301
BG11 (5 mM Glucose)	0.110226	0.0981018	175.876
BG11 (5 mM Glucose)	0.409713	0.38529	230.623
BG11 (5 mM Glucose)	0.36325	0.356649	243.671
BG11 (5 mM Glucose)	0.260029	0.240826	228.441
BG11 (5 mM Glucose)	0.275343	0.260762	180.788
BG11 (5 mM Glucose)	0.253919	0.240664	219.477
BG11 (5 mM Glucose)	0.161629	0.15117	212.626
BG11 (5 mM Glucose)	0.188612	0.120739	235.232
BG11 (5 mM Glucose)	0.135831	0.118493	190.606
BG11 (5 mM Glucose)	0.0564192	0.0523533	119.201
BG11 (5 mM Glucose)	0.145605	0.137742	160.088
BG11 (5 mM Glucose)	0.13111	0.120945	208.588
BG11 (5 mM Glucose)	0.0545668	0.0150174	151.346
BG11 (5 mM Glucose)	0.102429	0.0940022	159.183
BG11 (5 mM Glucose)	0.131581	0.110941	199.733
BG11 (5 mM Glucose)	0.217682	0.203332	197.194
BG11 (5 mM Glucose)	0.146729	0.132657	208.323
BG11 (5 mM Glucose)	0.126341	0.116476	186.871
BG11 (5 mM Glucose)	0.206653	0.185212	218.26
BG11 (5 mM Glucose)	0.452606	0.419823	234.238
BG11 (5 mM Glucose)	0.375466	0.351784	219.452
BG11 (5 mM Glucose)	0.463398	0.447354	232.923
BG11 (5 mM Glucose)	0.0790317	0.0769152	192.632
BG11 (5 mM Glucose)	0.117277	0.100601	236.635
BG11 (5 mM Glucose)	0.160608	0.149111	148.617
BG11 (5 mM Glucose)	0.10659	0.100399	272.767
BG11 (5 mM Glucose)	0.0827605	0.0659357	315.65
BG11 (5 mM Glucose)	0.154742	0.149531	308.495
BG11 (5 mM Glucose)	0.139516	0.134024	269.978
BG11 (5 mM Glucose)	0.253599	0.246635	247.911
BG11 (5 mM Glucose)	0.1804	0.172395	316.65
BG11 (5 mM Glucose)	0.253773	0.249865	325.754
BG11 (5 mM Glucose)	0.15878	0.134021	242.569
BG11 (5 mM Glucose)	0.257817	0.238844	275.135
BG11 (5 mM Glucose)	0.263178	0.258315	308.435
BG11 (5 mM Glucose)	0.164186	0.15803	288.939
BG11 (5 mM Glucose)	0.180736	0.173064	234.539
BG11 (5 mM Glucose)	0.147009	0.138425	292.507
BG11 (5 mM Glucose)	0.10659	0.100399	272.767
BG11 (5 mM Glucose)	0.24705	0.185718	292.188
BG11 (5 mM Glucose)	0.157546	0.153465	247.91
BG11 (5 mM Glucose)	0.108303	0.102559	179.894
BG11 (5 mM Glucose)	0.1915	0.185319	227.927
BG11 (5 mM Glucose)	0.113227	0.108378	274.305
BG11 (5 mM Glucose)	0.100422	0.0818353	213.487
BG11 (5 mM Glucose)	0.130871	0.116858	215.693
BG11 (5 mM Glucose)	0.183087	0.178504	275.3
BG11 (5 mM Glucose)	0.225026	0.214468	248.01
BG11 (5 mM Glucose)	0.155939	0.14694	264.446
BG11 (5 mM Glucose)	0.145308	0.141351	264.806
BG11 (5 mM Glucose)	0.140844	0.135889	267.125
BG11 (5 mM Glucose)	0.260234	0.234383	287.803
BG11 (5 mM Glucose)	0.216083	0.204831	292.481
BG11 (5 mM Glucose)	0.276429	0.261911	290.851
BG11 (5 mM Glucose)	0.166032	0.149288	275.237
BG11 (5 mM Glucose)	0.084338	0.0511586	298.421
BG11 (5 mM Glucose)	0.087692	0.0643775	194.726
BG11	0.128673	0.0982441	90.8305
BG11	0.194672	0.140469	113.224
BG11	0.159685	0.134069	100.944
BG11	0.0978789	0.0743048	108.838
BG11	0.0695871	0.0322299	111.719
BG11	0.0794698	0.0558273	101.208
BG11	0.0635653	0.0373144	119.398
BG11	0.320495	0.276137	90.6112
BG11	0.36522	0.326204	109.245
BG11	0.105105	0.073915	109.966
BG11	0.0813568	0.0554427	108.299
BG11	0.0821107	0.0535942	95.1698
BG11	0.0744429	0.0370014	97.4353
BG11	0.128673	0.0982441	90.8305
BG11	0.357026	0.334702	121.53
BG11	0.286617	0.269104	102.831
BG11	0.35213	0.322869	93.4112
BG11	0.427696	0.403723	86.613
BG11	0.195771	0.165759	76.384
BG11	0.505628	0.480901	93.6462
BG11	0.283272	0.249225	77.8178
BG11	0.408252	0.386483	105.209
BG11	0.330367	0.298336	90.1752
BG11	0.43153	0.401019	87.1985
BG11	0.28044	0.250554	74.5992
BG11	0.117942	0.100082	112.862
BG11	0	0	0
BG11	0.0221998	0.00841674	120.107
BG11	0.0213294	0.00714935	120.618
BG11	0.574963	0.539634	88.0293
BG11	0.183231	0.117234	91.816
BG11	0.130255	0.0717109	96.6565
BG11	0.0693701	0.0572089	88.8754
BG11	0.134177	0.0997659	107.889
BG11	0.0956026	0.0853654	100.838
BG11	0.0460545	0.0369872	112.729
BG11	0.0483249	0.0219919	111.716
BG11	0.0324262	0.0252109	104.715
BG11	0.0382278	0.0229006	116.658
BG11	0.233253	0.205328	91.8895
BG11	0.369555	0.350091	109.419
BG11	0.0700187	0.0492896	110.926
BG11	0.032353	0.0234451	109.946
BG11	0.0341383	0.0240542	93.8054
BG11	0.0306159	0.0140576	100.977
BG11	0.0693701	0.0572089	88.8754
BG11	0.277635	0.249529	120.639
BG11	0.203683	0.197163	101.978
BG11	0.263735	0.248803	82.1348
BG11	0.341287	0.326948	85.9753
BG11	0.124385	0.111798	80.2267
BG11	0.429892	0.409724	94.0315
BG11	0.203165	0.184083	80.9569
BG11	0.315922	0.307071	103.684
BG11	0.244536	0.232456	83.7385
BG11	0.365158	0.347645	85.1449
BG11	0.195993	0.183397	78.0077
BG11	0.0633399	0.0575278	111.166
BG11	0.0221998	0.00841674	120.107
BG11	0	0	0
BG11	0.0388391	0.0171751	119.288
BG11	0.485567	0.459625	93.4755
BG11	0.121123	0.0782281	93.3567
BG11	0.0804185	0.045119	92.164
BG11	0.125419	0.103504	90.0046
BG11	0.174034	0.139289	108.017
BG11	0.142786	0.124302	107.893
BG11	0.0963924	0.0778475	110.63
BG11	0.0292014	0.0163927	113.035
BG11	0.077139	0.0533971	102.002
BG11	0.0330859	0.0220366	118.43
BG11	0.304965	0.267566	84.5393
BG11	0.323603	0.283403	111.125
BG11	0.0614253	0.0503288	112.665
BG11	0.079482	0.0582915	112.107
BG11	0.0752855	0.0510254	101.112
BG11	0.070438	0.0436074	96.7504
BG11	0.125419	0.103504	90.0046
BG11	0.386509	0.328003	121.314
BG11	0.272326	0.258717	106.945
BG11	0.3385	0.323289	87.1648
BG11	0.420991	0.408951	81.5804
BG11	0.182594	0.162615	79.0126
BG11	0.51063	0.49022	91.2989
BG11	0.267818	0.241474	86.1433
BG11	0.381853	0.366545	97.9004
BG11	0.32083	0.29168	86.4875
BG11	0.410881	0.38911	87.3922
BG11	0.257387	0.239182	80.2001
BG11	0.114158	0.0971473	112.485
BG11	0.0213294	0.00714935	120.618
BG11	0.0388391	0.0171751	119.288
BG11	0	0	0
BG11	0.582104	0.562893	93.5245
BG11	0.185255	0.133355	91.1865
BG11	0.133935	0.0916057	95.6755
BG11	0.263105	0.253273	59.5232
BG11	0.236231	0.187942	75.0707
BG11	0.277611	0.266395	80.4511
BG11	0.322678	0.300848	74.2524
BG11	0.496229	0.484975	88.0663
BG11	0.385604	0.365192	74.5237
BG11	0.490121	0.481591	93.5614
BG11	0.176719	0.166751	67.5469
BG11	0.517244	0.493599	89.1828
BG11	0.461263	0.452521	80.856
BG11	0.365331	0.346638	82.7157
BG11	0.384092	0.370747	80.7279
BG11	0.367808	0.356193	75.4691
BG11	0.263105	0.253273	59.5232
BG11	0.256206	0.186948	92.762
BG11	0.203827	0.184492	61.4783
BG11	0.128015	0.123219	58.1969
BG11	0.0478325	0.0406182	31.0044
BG11	0.217003	0.207092	52.9006
BG11	0.117878	0.0773996	47.8986
BG11	0.175864	0.168242	57.3396
BG11	0.183445	0.159938	75.9767
BG11	0.127629	0.114891	52.6674
BG11	0.0740293	0.0606375	43.1476
BG11	0.19446	0.184483	51.076
BG11	0.301869	0.279311	79.8122
BG11	0.574963	0.539634	88.0293
BG11	0.485567	0.459625	93.4755
BG11	0.582104	0.562893	93.5245
BG11	0	0	0
BG11	0.22031	0.205817	39.9348
BG11	0.270171	0.260708	45.8263
BG11	0.0264461	0.0093779	56.2781
BG11	0.0939449	0.0123447	78.1777
BG11	0.0577924	0.0352914	78.6586
BG11	0.0666244	0.0213767	84.3303
BG11	0.135208	0.100215	83.217
BG11	0.0791224	0.0413024	62.751
BG11	0.124706	0.0969402	85.9468
BG11	0.0642012	0.0591688	54.731
BG11	0.304014	0.288349	76.2431
BG11	0.127391	0.0991686	86.1694
BG11	0.0723427	0.0332607	89.957
BG11	0.0681544	0.0421418	81.5679
BG11	0.0545109	0.0303594	65.5019
[truncated: 51 more rows]

## Sheet: Mean Distances
Glucose Study	Reference = BG11				40 PCs (99.94%)
Factor	TSD (mean)	TSD (stdev)	TPD (mean)	TPD (stdev)	TCD (mean)	TCD (stdev)
BG11	0.141617	0.121364	0.123731	0.11829	75.8997	24.7215
BG11 (5 mM Glucose)	0.149838	0.136832	0.132193	0.134768	242.946	44.7193
Illumination Study	Reference = Continuous Light				9 PCs (98.85%)
Factor	TSD (mean)	TSD (stdev)	TPD (mean)	TPD (stdev)	TCD (mean)	TCD (stdev)
Continuous Light	0.121838	0.117701	0.107036	0.113507	15.6369	10.4597
Dark	0.17164	0.154035	0.15488	0.154469	53.0185	18.7773
Light/Dark	0.170632	0.0960187	0.148136	0.0938605	51.4024	18.0436
Nitrate Limitation Study	Reference = 100%				3 PCs (83.23%)		4 PCs (92.15%)		5 PCs (95.58%)		6 PCs (97.74%)		7 PCs (98.38%)		8 PCs (98.80%)		9 PCs (99.19%)		10 PCs (99.41%)
Nitrate (relative to BG-11)	TSD (mean)	TSD (stdev)	TPD (mean)	TPD (stdev)	TCD (mean)	TCD (stdev)	TCD (mean)	TCD (stdev)	TCD (mean)	TCD (stdev)	TCD (mean)	TCD (stdev)	TCD (mean)	TCD (stdev)	TCD (mean)	TCD (stdev)	TCD (mean)	TCD (stdev)	TCD (mean)	TCD (stdev)
0.05	0.208655	0.120055	0.18312	0.132973	7.59918	6.19868	9.47381	7.60474	24.1396	10.073	264.584	42.2383	333.963	29.961	379.653	42.0718	662.282	62.7797	664.981	62.8245
0.1	0.209605	0.0935818	0.197737	0.0950657	11.6461	5.53686	22.1701	6.95689	24.4403	5.5834	30.4587	5.94317	41.5521	12.228	55.6191	22.7215	58.3971	24.074	138.014	36.2851
0.2	0.155236	0.134595	0.144901	0.134351	4.71825	3.91748	9.23437	6.17392	9.87465	6.59574	14.9363	5.90165	21.5829	8.26382	23.2581	8.48627	37.8076	14.0469	41.8024	15.5612
0.5	0.219398	0.152349	0.211791	0.152125	8.28996	5.31142	12.0478	7.73672	13.7186	8.54324	27.2975	10.5424	29.0957	12.2289	33.6197	16.8301	41.0888	18.9959	51.2576	18.9362
0.75	0.0950248	0.0808227	0.0840186	0.0810492	2.20685	0.460459	5.05501	3.1087	6.6482	2.78698	30.8611	10.1685	34.3767	9.87557	42.642	15.4296	92.9707	34.6497	101.278	36.0102
0.95	0.0813229	0.0691682	0.0733865	0.0683249	2.92554	2.46194	5.50766	4.99454	5.883	4.796	9.18837	4.63838	11.7504	5.90208	13.3681	6.02398	24.2714	9.97714	33.3208	9.73388
1	0.045373	0.0518189	0.0402903	0.0473823	0.020429	0.0279735	1.46047	1.66974	1.48271	1.66561	2.97131	3.08456	5.46009	5.88773	8.13988	9.04956	10.5018	9.52488	10.8502	9.86768
Slope	-0.00153562		-0.00142146		-0.0815011		-0.122971		-0.198174		-1.29358		-1.65622		-1.89523		-3.10126		-3.39855
Intercept	0.222823		0.205695		9.47703		15.5148		22.3627		119.931		152.248		175.587		289.752		321.141
R2	0.751615		0.70808		0.656173		0.547587		0.782187		0.309526		0.318443		0.32541		0.280477		0.346757
R	0.866957		0.841475		0.810045		0.739991		0.884413		0.556351		0.564308		0.570447		0.5296		0.58886
All Phenotypes Study	Reference = Autotrophic				8 PCs (99.79%)
Factor	TSD (mean)	TSD (stdev)	TPD (mean)	TPD (stdev)	TCD (mean)	TCD (stdev)
Autotrophic	0.0183041	0.0153995	0.00675846	0.0053663	10.6667	8
Mixotrophic	0.219577	0.115585	0.209022	0.113579	283.131	22.425
Photoautotrophic	0.275206	0.208415	0.26596	0.209768	192.109	42.1651
Photomixotrophic	0.337279	0.0862852	0.326702	0.0883219	660.015	72.1506
Circadian Rhythm Study	Reference = autotrophic - 00h				32 PCs (95%)
Incubation Time	TSD (mean)	TSD (stdev)	TPD (mean)	TPD (stdev)	TCD (mean)	TCD (stdev)
autotrophic - 00h	0.0134745	0.00266119	0.00374778	0.00241549	47.5754	11.8661
autotrophic - 02h	0.32229	0.00942295	0.191281	0.0100347	403.025	26.106
autotrophic - 04h	0.124559	0.00987174	0.0814104	0.0103248	252.519	32.1865
autotrophic - 06h	0.0663321	0.00525786	0.0556599	0.00501947	243.45	27.0156
autotrophic - 08h	0.0799715	0.00555731	0.0710688	0.00541672	253.966	26.5565
autotrophic - 10h	0.0166921	0.00289878	0.00541544	0.00233366	74.7159	15.6212
autotrophic - 12h	0.194647	0.00797824	0.105715	0.0047816	877.424	43.4506
autotrophic - 14h	0.0805184	0.00624409	0.0691413	0.00676764	191.014	21.8008
autotrophic - 16h	0.125787	0.0131751	0.0963083	0.0136892	289.968	31.5691
autotrophic - 18h	0.0565006	0.0094646	0.0445832	0.00974672	190.795	19.5637
autotrophic - 20h	0.247559	0.0124538	0.2357	0.0123852	473.232	30.8679
autotrophic - 22h	0.17481	0.0160692	0.140384	0.0168463	295.435	22.6549
autotrophic - 24h	0.0369295	0.00335774	0.0108589	0.00253154	147.592	22.0812
dark autotrophic - 00h	0.0134745	0.00266119	0.00374778	0.00241549	47.5754	11.8661
dark autotrophic - 02h	0.0432386	0.00436264	0.0144993	0.002271	209.964	24.2303
dark autotrophic - 04h	0.022198	0.00417888	0.0086085	0.00438403	89.6554	21.7813
dark autotrophic - 06h	0.0383757	0.00229095	0.0160996	0.00312605	116.101	15.7858
dark autotrophic - 08h	0.0461504	0.00391149	0.027819	0.00392103	112.871	16.4059
dark autotrophic - 10h	0.0503418	0.00242308	0.0289232	0.00387027	145.495	11.806
dark autotrophic - 12h	0.0381492	0.00372887	0.0185829	0.00305284	116.351	15.0908
dark autotrophic - 14h	0.050621	0.00678023	0.0337183	0.00718167	243.692	24.7534
dark autotrophic - 16h	0.187192	0.0115895	0.172837	0.0118913	492.885	29.1373
dark autotrophic - 18h	0.0379689	0.00150763	0.0183889	0.00289458	147.153	11.1744
dark autotrophic - 20h	0.0765519	0.00511216	0.0560002	0.00582288	160.045	11.5823
dark autotrophic - 22h	0.106257	0.00488243	0.0885469	0.00624874	161.859	15.4516
dark autotrophic - 24h	0.110234	0.00549063	0.0899803	0.00619398	161.329	13.3622
dark heterotrophic - 00h	0.0264923	0.00452919	0.00782165	0.00375845	139.668	20.4661
dark heterotrophic - 02h	0.0289694	0.00357707	0.0129536	0.00246918	202.749	33.2418
dark heterotrophic - 04h	0.0295164	0.00393533	0.01811	0.00394204	168.824	25.7985
dark heterotrophic - 06h	0.021332	0.00182373	0.00758511	0.00224266	129.167	19.284
dark heterotrophic - 08h	0.0441809	0.0044834	0.0272798	0.0047612	137.825	24.0593
dark heterotrophic - 10h	0.292928	0.0190321	0.262457	0.0190229	389.292	24.235
dark heterotrophic - 12h	0.0429195	0.0034239	0.0260576	0.00377268	179.285	19.189
dark heterotrophic - 14h	0.0281635	0.00281119	0.0124326	0.00310798	177.58	22.9185
dark heterotrophic - 16h	0.581794	0.0185691	0.560633	0.0193443	201.262	17.7428
dark heterotrophic - 18h	0.0548861	0.00364636	0.0397656	0.00467059	151.68	21.6435
dark heterotrophic - 20h	0.155265	0.00686905	0.145139	0.00716113	249.897	26.1055
dark heterotrophic - 22h	0.0721201	0.00364511	0.0544523	0.00451768	233.393	25.6088
dark heterotrophic - 24h	0.0451689	0.00639045	0.0279642	0.00581666	188.616	20.2445
mixotrophic - 00h	0.0264923	0.00452919	0.00782165	0.00375845	139.668	20.4661
mixotrophic - 02h	0.072786	0.0104409	0.0404125	0.0101033	254.663	28.156
mixotrophic - 04h	0.125679	0.0107388	0.111947	0.0109218	159.278	21.8766
miotrophic - 06h	0.856508	0.0216253	0.821865	0.0228068	217.427	21.4693
mixotrophic - 08h	0.0281713	0.00293113	0.0105492	0.00311062	137.506	18.6069
mixotrophic - 10h	0.0439262	0.00181355	0.0185201	0.00319419	162.989	15.0862
mixotrophic - 12h	0.15091	0.00787301	0.0914114	0.00521718	770.207	48.1216
mixotrophic - 14h	0.0863879	0.00816145	0.0754207	0.00828433	288.414	29.4052
mixotrophic - 16h	0.16773	0.0123314	0.157408	0.0127904	236.45	22.6869
mixotrophic - 18h	0.0773046	0.0100035	0.0655774	0.0105027	259.581	26.804
mixotrophic - 20h	0.0331047	0.00536264	0.0214546	0.00577447	161.019	20.3207
mixotrophic - 22h	0.045383	0.00700891	0.0328646	0.00755683	189.027	21.7481
mixotrophic - 24h	0.196938	0.0120466	0.186293	0.0121612	333.23	31.3423

## Sheet: ANOVA
Glucose Study
Based on TPD data							Based on TCD data (40 PCs)
Source'	SS'	df'	MS'	F'	Prob>F'		Source'	SS'	df'	MS'	F'	Prob>F'
Groups'	0.0366605	1	0.0366605	2.28025	0.131185		Groups'	1.4287e+07	1	1.4287e+07	10943.8	0
Error'	32.8944	2046	0.0160774	[]	[]		Error'	2.67102e+06	2046	1305.48	[]	[]
Total'	32.931	2047	[]	[]	[]		Total'	1.6958e+07	2047	[]	[]	[]
Illumination Study
Based on TPD data							Based on TCD data (9 PCs)
Source'	SS'	df'	MS'	F'	Prob>F'		Source'	SS'	df'	MS'	F'	Prob>F'
Groups'	0.142388	2	0.0711941	4.6845	0.00957785		Groups'	93702.5	2	46851.3	152.49	2.84248e-54
Error'	9.11868	600	0.0151978	[]	[]		Error'	184345	600	307.242	[]	[]
Total'	9.26107	602	[]	[]	[]		Total'	278048	602	[]	[]	[]
Nitrate Limitation Study
Based on TPD data							Based on TCD data (2 PCs)							Based on TCD data (3 PCs)
Source'	SS'	df'	MS'	F'	Prob>F'		Source'	SS'	df'	MS'	F'	Prob>F'		Source'	SS'	df'	MS'	F'	Prob>F'
Groups'	0.248382	6	0.041397	3.56022	0.00466922		Groups'	272.93	6	45.4884	3.83592	0.00283675		Groups'	755.948	6	125.991	6.34791	3.86604e-05
Error'	0.65115	56	0.0116277	[]	[]		Error'	664.077	56	11.8585	[]	[]		Error'	1111.47	56	19.8477	[]	[]
Total'	0.899532	62	[]	[]	[]		Total'	937.007	62	[]	[]	[]		Total'	1867.42	62	[]	[]	[]
All Phenotypes Study
Based on TPD data							Based on TCD data (8 PCs)
Source'	SS'	df'	MS'	F'	Prob>F'		Source'	SS'	df'	MS'	F'	Prob>F'
Groups'	0.52029	3	0.17343	10.7167	4.94233e-05		Groups'	2.02067e+06	3	673555	356.827	1.15592e-24
Error'	0.517861	32	0.0161832	[]	[]		Error'	60403.9	32	1887.62	[]	[]
Total'	1.03815	35	[]	[]	[]		Total'	2.08107e+06	35	[]	[]	[]

## Sheet: Pair-wise Comparisons
Glucose Study
Based on TPD data							Based on TCD data (40 PCs)
Group 1	Group 2	Lower Level 95% Confidence	Difference in Group Means	Upper Level 95% confidence	p value		Group 1	Group 2	Lower Level 95% Confidence	Difference in Group Means	Upper Level 95% confidence	p value
BG11	BG11 (5 mM Glucose)	-0.0194447	-0.00846183	0.00252107	0.131031		BG11	BG11 (5 mM Glucose)	-170.175	-167.046	-163.916	1.05974e-10
Illumination Study
Based on TPD data							Based on TCD data (9 PCs)
Group 1	Group 2	Lower Level 95% Confidence	Difference in Group Means	Upper Level 95% confidence	p value		Group 1	Group 2	Lower Level 95% Confidence	Difference in Group Means	Upper Level 95% confidence	p value
Dark	Light/Dark	-0.0186839	0.00674478	0.0321734	0.808247		Dark	Light/Dark	-1.9994	1.61614	5.23168	0.546777
Dark	Continuous Light	0.0105974	0.0478449	0.0850924	0.00735568		Dark	Continuous Light	32.0857	37.3816	42.6776	9.56062e-10
Light/Dark	Continuous Light	0.0047616	0.0411001	0.0774386	0.0218897		Light/Dark	Continuous Light	30.5988	35.7655	40.9322	9.56062e-10
Nitrate Limitation Study
Based on TPD data							Based on TCD data (2 PCs)							Baed on TCD data (3 PCs)
Group 1	Group 2	Lower Level 95% Confidence	Difference in Group Means	Upper Level 95% confidence	p value		Group 1	Group 2	Lower Level 95% Confidence	Difference in Group Means	Upper Level 95% confidence	p value		Group 1	Group 2	Lower Level 95% Confidence	Difference in Group Means	Upper Level 95% confidence	p value
0.05	0.1	-0.170063	-0.0146176	0.140828	0.99995		0.05	0.1	-4.14969	0.814495	5.77868	0.998734		5	10	-9.17265	-2.75039	3.67186	0.844608
0.05	0.2	-0.117227	0.0382188	0.193665	0.988433		0.05	0.2	-2.71595	2.24823	7.21241	0.807409		5	20	-2.24479	4.17746	10.5997	0.432873
0.05	0.5	-0.184117	-0.0286717	0.126774	0.99756		0.05	0.5	-5.81338	-0.849201	4.11498	0.998399		5	50	-5.8165	0.605758	7.02801	0.999949
0.05	0.75	-0.0563448	0.0991009	0.254547	0.457473		0.05	0.75	-0.872547	4.09163	9.05581	0.171816		5	75	-1.07668	5.34557	11.7678	0.16329
0.05	0.95	-0.0457126	0.109733	0.265179	0.334115		0.05	0.95	-0.697287	4.26689	9.23107	0.137075		5	95	-0.45207	5.97018	12.3924	0.084629
0.05	1	-0.0126164	0.142829	0.298275	0.0913974		0.05	1	-0.231006	4.73317	9.69735	0.0711228		5	100	1.104	7.52625	13.9485	0.0118886
0.1	0.2	-0.102609	0.0528365	0.208282	0.942411		0.1	0.2	-3.53045	1.43373	6.39791	0.973659		10	20	0.505606	6.92786	13.3501	0.0265447
0.1	0.5	-0.1695	-0.014054	0.141392	0.99996		0.1	0.5	-6.62788	-1.6637	3.30048	0.946057		10	50	-3.0661	3.35615	9.77841	0.684039
0.1	0.75	-0.0417272	0.113719	0.269164	0.29295		0.1	0.75	-1.68704	3.27714	8.24132	0.414786		10	75	1.67372	8.09597	14.5182	0.00527747
0.1	0.95	-0.031095	0.124351	0.279796	0.199274		0.1	0.95	-1.51178	3.4524	8.41658	0.351791		10	95	2.29832	8.72058	15.1428	0.00206968
0.1	1	0.0020012	0.157447	0.312893	0.0452213		0.1	1	-1.0455	3.91868	8.88286	0.212176		10	100	3.85439	10.2766	16.6989	0.000170639
0.2	0.5	-0.222336	-0.0668905	0.0885553	0.84166		0.2	0.5	-8.06161	-3.09743	1.86675	0.483742		20	50	-9.99396	-3.57171	2.85055	0.618443
0.2	0.75	-0.0945636	0.0608821	0.216328	0.892114		0.2	0.75	-3.12078	1.8434	6.80758	0.91423		20	75	-5.25414	1.16811	7.59036	0.997743
0.2	0.95	-0.0839315	0.0715143	0.22696	0.79586		0.2	0.95	-2.94552	2.01866	6.98284	0.873838		20	95	-4.62953	1.79272	8.21497	0.977787
0.2	1	-0.0508353	0.10461	0.260056	0.391363		0.2	1	-2.47924	2.48494	7.44913	0.725351		20	100	-3.07347	3.34879	9.77104	0.686233
0.5	0.75	-0.0276731	0.127773	0.283218	0.174243		0.5	0.75	-0.0233459	4.94083	9.90501	0.0518526		50	75	-1.68244	4.73982	11.1621	0.283072
0.5	0.95	-0.017041	0.138405	0.293851	0.111462		0.5	0.95	0.151914	5.11609	10.0803	0.0392995		50	95	-1.05783	5.36442	11.7867	0.160288
0.5	1	0.0160552	0.171501	0.326947	0.0215956		0.5	1	0.618195	5.58238	10.5466	0.0180076		50	100	0.498239	6.92049	13.3427	0.0267992
0.75	0.95	-0.144814	0.0106322	0.166078	0.999992		0.75	0.95	-4.78892	0.17526	5.13944	1		75	95	-5.79764	0.624609	7.04686	0.999938
0.75	1	-0.111717	0.0437284	0.199174	0.976906		0.75	1	-4.32264	0.641541	5.60572	0.999677		75	100	-4.24158	2.18068	8.60293	0.942687
0.95	1	-0.12235	0.0330962	0.188542	0.994632		0.95	1	-4.4979	0.466281	5.43046	0.99995		95	100	-4.86619	1.55607	7.97832	0.989289
All Phenotypes Study
Based on TPD data							Based on TCD data (8 PCs)
Group 1	Group 2	Lower Level 95% Confidence	Difference in Group Means	Upper Level 95% confidence	p value		Group 1	Group 2	Lower Level 95% Confidence	Difference in Group Means	Upper Level 95% confidence	p value
Mixotrophic	Photomixotrophic	-0.280157	-0.11768	0.0447972	0.223327		Mixotrophic	Photomixotrophic	-432.374	-376.884	-321.393	3.7697e-09
Mixotrophic	Autotrophic	0.0397867	0.202264	0.364741	0.0100542		Mixotrophic	Autotrophic	216.974	272.465	327.955	3.76978e-09
Mixotrophic	Photoautotrophic	-0.219415	-0.0569377	0.105539	0.778554		Mixotrophic	Photoautotrophic	35.5317	91.0221	146.513	0.00054925
Photomixotrophic	Autotrophic	0.157467	0.319944	0.482421	4.27853e-05		Photomixotrophic	Autotrophic	593.858	649.348	704.839	3.7697e-09
Photomixotrophic	Photoautotrophic	-0.101735	0.0607422	0.223219	0.743127		Photomixotrophic	Photoautotrophic	412.415	467.906	523.396	3.7697e-09
Autotrophic	Photoautotrophic	-0.421679	-0.259202	-0.0967244	0.000774189		Autotrophic	Photoautotrophic	-236.933	-181.443	-125.952	6.14543e-09

## Sheet: PRO Results
Study	Factor	Number of PCs	% Variability Explained by PCs	Accuracy	Sensitivity	Specificity	Scans Used
Glucose	Glucose	6	0.95	0.5	0.5	0.5	CYB1 - CYB64
Glucose	Glucose	10	0.99	0.89062	0.875	0.90625	CYB1 - CYB64
Glucose	Glucose	15	0.995	0.90625	0.90625	0.90625	CYB1 - CYB64
Glucose	Glucose	25	0.9978	0.84375	0.8125	0.875	CYB1 - CYB64
Glucose	Glucose	30	0.9985	0.90625	0.9375	0.875	CYB1 - CYB64
Glucose	Glucose	40	0.9994	0.95312	0.9375	0.96875	CYB1 - CYB64
Glucose	Glucose	50	0.9998	0.92188	0.90625	0.9375	CYB1 - CYB64
Glucose	Glucose	60	0.99999	0.57812	0.625	0.53125	CYB1 - CYB64
Illumination	Continuous Light	8	0.98538	0.98276	1	0.98438	CYB1 - CYB64, CYB83 - CYB85
Illumination	Continuous Light	9	0.989848	1	1	1	CYB1 - CYB64, CYB83 - CYB85
Illumination	Continuous Light	10	0.99189	0.9375	1	0.93103	CYB1 - CYB64, CYB83 - CYB85
Illumination	Dark	6	0.96695	0.84211	0.69231	0.78125	CYB1 - CYB64, CYB83 - CYB85
Illumination	Dark	7	0.979703	0.78947	0.73077	0.76562	CYB1 - CYB64, CYB83 - CYB85
Illumination	Dark	8	0.98538	0.79688	0.65385	0.89474	CYB1 - CYB64, CYB83 - CYB85
Illumination	Dark	9	0.989848	0.89474	0.69231	0.89474	CYB1 - CYB64, CYB83 - CYB85
Illumination	Dark	10	0.99189	0.76562	0.65385	0.84211	CYB1 - CYB64, CYB83 - CYB85
Illumination	Dark	20	0.99681	0.65625	0.42308	0.81579	CYB1 - CYB64, CYB83 - CYB85
Illumination	Light/Dark	7	0.979703	0.76562	0.78125	0.75	CYB1 - CYB64, CYB83 - CYB85
Illumination	Light/Dark	8	0.98538	0.71875	0.8125	0.625	CYB1 - CYB64, CYB83 - CYB85
Illumination	Light/Dark	9	0.989848	0.78125	0.8125	0.75	CYB1 - CYB64, CYB83 - CYB85
Illumination	Light/Dark	10	0.99189	0.78125	0.84375	0.71875	CYB1 - CYB64, CYB83 - CYB85
Illumination	Light/Dark	11	0.99284	0.76562	0.8125	0.71875	CYB1 - CYB64, CYB83 - CYB85
Nitrate Limitation	0.05	2	0.7168	0.809524	0.333333	0.888889	CYB65 - CYB85
Nitrate Limitation	0.05	3	0.8323	0.761905	0.666667	0.777778	CYB65 - CYB85
Nitrate Limitation	0.05	4	0.9215	0.857143	0.666667	0.888889	CYB65 - CYB85
Nitrate Limitation	0.05	5	0.9558	0.714286	0.666667	0.722222	CYB65 - CYB85
Nitrate Limitation	0.05	6	0.9774	0.904762	0.666667	0.944444	CYB65 - CYB85
Nitrate Limitation	0.05	7	0.9838	0.857143	0.333333	0.944444	CYB65 - CYB85
Nitrate Limitation	0.05	8	0.9881	0.809524	0.333333	0.888889	CYB65 - CYB85
Nitrate Limitation	0.05	10	0.9941	0.47619	0.33333	0.5	CYB65 - CYB85
Nitrate Limitation	0.1	2	0.7168	0.952381	0.666667	1	CYB65 - CYB85
Nitrate Limitation	0.1	3	0.8323	0.952381	0.666667	1	CYB65 - CYB85
Nitrate Limitation	0.1	4	0.9215	0.857143	1	0.833333	CYB65 - CYB85
Nitrate Limitation	0.1	5	0.9558	0.809524	0.666667	0.833333	CYB65 - CYB85
Nitrate Limitation	0.1	6	0.9774	0.714286	0.666667	0.722222	CYB65 - CYB85
Nitrate Limitation	0.1	7	0.9838	0.619048	0.666667	0.611111	CYB65 - CYB85
Nitrate Limitation	0.1	10	0.9941	0.238095	1	0.111111	CYB65 - CYB85
Nitrate Limitation	0.2	2	0.7168	0.761905	0	0.888889	CYB65 - CYB85
Nitrate Limitation	0.2	3	0.8323	0.619048	0	0.722222	CYB65 - CYB85
Nitrate Limitation	0.2	4	0.9215	0.666667	0.333333	0.722222	CYB65 - CYB85
Nitrate Limitation	0.2	5	0.9558	0.52381	0.666667	0.5	CYB65 - CYB85
Nitrate Limitation	0.2	6	0.9774	0.238095	0.333333	0.222222	CYB65 - CYB85
Nitrate Limitation	0.5	2	0.7168	0.857143	0.333333	0.944444	CYB65 - CYB85
Nitrate Limitation	0.5	3	0.8323	0.809524	0.333333	0.888889	CYB65 - CYB85
Nitrate Limitation	0.5	4	0.9215	0.809524	0.666667	0.833333	CYB65 - CYB85
Nitrate Limitation	0.5	5	0.9558	0.619048	1	0.555556	CYB65 - CYB85
Nitrate Limitation	0.5	6	0.9774	0.52381	1	0.444444	CYB65 - CYB85
Nitrate Limitation	0.75	2	0.7168	0.714286	0	0.833333	CYB65 - CYB85
Nitrate Limitation	0.75	3	0.8323	0.952381	0.666667	1	CYB65 - CYB85
Nitrate Limitation	0.75	4	0.9215	0.666667	0	0.777778	CYB65 - CYB85
Nitrate Limitation	0.75	5	0.9558	0.428571	1	0.333333	CYB65 - CYB85
Nitrate Limitation	0.75	6	0.9774	0.333333	1	0.222222	CYB65 - CYB85
Nitrate Limitation	0.95	2	0.7168	0.809524	0	0.944444	CYB65 - CYB85
Nitrate Limitation	0.95	3	0.8323	0.52381	0.333333	0.795556	CYB65 - CYB85
Nitrate Limitation	0.95	4	0.9215	0.380952	0.666667	0.333333	CYB65 - CYB85
Nitrate Limitation	0.95	5	0.9558	0.47619	0.666667	0.444444	CYB65 - CYB85
Nitrate Limitation	0.95	6	0.9774	0.380952	0.666667	0.333333	CYB65 - CYB85
Nitrate Limitation	0.95	10	0.9941	0.190476	1	0.0555556	CYB65 - CYB85
All Phenotypes	Autotrophic	5	0.9215	0.71765	0.125	0.85507	CYB1 - CYB85
All Phenotypes	Autotrophic	6	0.95013	0.69412	0.125	0.82609	CYB1 - CYB85
All Phenotypes	Autotrophic	7	0.966905	0.74118	0.25	0.85507	CYB1 - CYB85
All Phenotypes	Autotrophic	8	0.97801	0.78824	0.25	0.91304	CYB1 - CYB85
All Phenotypes	Autotrophic Control	2	0.631486	0.84706	0	1	CYB1 - CYB85
All Phenotypes	Autotrophic Control	3	0.78586	0.69412	0.53846	0.72222	CYB1 - CYB85
All Phenotypes	Autotrophic Control	4	0.87106	0.75294	0.61538	0.77778	CYB1 - CYB85
All Phenotypes	Autotrophic Control	5	0.9215	0.75294	0.53846	0.79167	CYB1 - CYB85
All Phenotypes	Autotrophic Control	6	0.95013	0.75294	0.46154	0.80556	CYB1 - CYB85
All Phenotypes	Autotrophic Control	7	0.966905	0.78824	0.53846	0.83333	CYB1 - CYB85
All Phenotypes	Autotrophic Control	8	0.97	0.85882	0.38462	0.94444	CYB1 - CYB85
All Phenotypes	Autotrophic Control	10	0.98845	0.87059	0.30769	0.97222	CYB1 - CYB85
All Phenotypes	Autotrophic Control	11	0.99	0.84706	0.076923	0.98611	CYB1 - CYB85
All Phenotypes	Autotrophic Control	40	0.99862	0.15294	1	0	CYB1 - CYB85
All Phenotypes	Autotrophic Control	50	0.99923	0.15294	1	0	CYB1 - CYB85
All Phenotypes	Dark Heterotrophic	4	0.87106	0.77647	0	0.91667	CYB1 - CYB85
All Phenotypes	Dark Heterotrophic	5	0.9215	0.83529	0.30769	0.93056	CYB1 - CYB85
All Phenotypes	Dark Heterotrophic	6	0.95013	0.84706	0.38462	0.93056	CYB1 - CYB85
All Phenotypes	Dark Heterotrophic	7	0.966905	0.84706	0.30769	0.94444	CYB1 - CYB85
All Phenotypes	Dark Heterotrophic	8	0.97801	0.84706	0.38462	0.93056	CYB1 - CYB85
All Phenotypes	Dark Heterotrophic	9	0.984016	0.84706	0.23077	0.95833	CYB1 - CYB85
All Phenotypes	Dark Heterotrophic	10	0.98845	0.85882	0.15385	0.98611	CYB1 - CYB85
All Phenotypes	Mixotrophic	5	0.9215	0.74118	0.3125	0.84058	CYB1 - CYB85
All Phenotypes	Mixotrophic	6	0.95013	0.77647	0.5	0.84058	CYB1 - CYB85
All Phenotypes	Mixotrophic	7	0.966905	0.71765	0.4375	0.78261	CYB1 - CYB85
All Phenotypes	Mixotrophic	8	0.97801	0.8	0.5	0.86957	CYB1 - CYB85
All Phenotypes	Mixotrophic	11	0.990528	0.8	0.375	0.89855	CYB1 - CYB85
All Phenotypes	Nitrate Limited	7	0.966905	0.74118	0.33333	0.85075	CYB1 - CYB85
All Phenotypes	Nitrate Limited	8	0.97801	0.8	0.38889	0.91045	CYB1 - CYB85
All Phenotypes	Nitrate Limited	9	0.984016	0.91045	0.38889	0.92537	CYB1 - CYB85
All Phenotypes	Photoautotrophic	7	0.966905	0.91765	0.66667	0.93671	CYB1 - CYB85
All Phenotypes	Photoautotrophic	8	0.97801	0.88235	0.5	0.91139	CYB1 - CYB85
All Phenotypes	Photoautotrophic	9	0.984016	0.87059	0.5	0.89873	CYB1 - CYB85
All Phenotypes	Photomixotrophic	6	0.95013	0.6	1	0.58537	CYB1 - CYB85
All Phenotypes	Photomixotrophic	7	0.966905	0.32941	1	0.30488	CYB1 - CYB85
All Phenotypes	Photomixotrophic	8	0.97801	0.75294	0.66667	0.7561	CYB1 - CYB85
All Phenotypes	Photomixotrophic	9	0.984016	0.43529	0.33333	0.43902	CYB1 - CYB85

## Sheet: Random Chance
Glucose Phenotypes	Random Accuracy	Random Sensitivity	Random Specificity
BG-11	0.5	0.5	0.5
BG-11 (with 5 mM glucose)	0.5	0.5	0.5
Illumination Phenotypes (n = 100,000)	Random Accuracy	Random Sensitivity	Random Specificity
Continuous Light	0.63558	0.333987	0.666779
Dark	0.531654	0.334073	0.666842
Light/Dark	0.500088	0.333506	0.666671
Nitrate Limitation Phenotypes (n = 100,000)	Random Accuracy	Random Sensitivity	Random Specificity
0.05	0.754814	0.14223	0.856912
0.1	0.754779	0.141753	0.856949
0.2	0.755525	0.14391	0.857461
0.5	0.754855	0.142007	0.856996
0.75	0.754885	0.142617	0.85693
0.95	0.755131	0.14095	0.857495
All Phenotypes (n = 100,000)	Random Accuracy	Random Sensitivity	Random Specificity
Autotrophic	0.722565	0.14294	0.856971
Dark control	0.748101	0.143411	0.857281
Dark heterotrophic	0.74786	0.142413	0.857176
Mixotrophic	0.722578	0.142345	0.857125
Nitrate limited	0.706092	0.142703	0.85745
Photoautotrophic	0.806668	0.142377	0.85712
Photomixotrophic	0.83201	0.142207	0.857246

[truncated: 1 more sheets: References]
