# Supplementary material for: Characterizing glucose, illumination, and nitrogen-deprivation phenotypes of Synechocystis PCC6803 with Raman spectroscopy
Source: PeerJ. 2020 Mar 30;8:e8585. doi: 10.7717/peerj.8585 (PMC7115749; doi:10.7717/peerj.8585)
Supplement: Data S1 [file peerj-08-8585-s003.zip]

Archive with 3,405 entries (3,404 files):
- 00 - Fields File.csv
- __MACOSX/
- __MACOSX/._00 - Fields File.csv
- CYB1_0002.spc
- __MACOSX/._CYB1_0002.spc
- CYB1_0003.spc
- __MACOSX/._CYB1_0003.spc
- CYB1_0004.spc
- __MACOSX/._CYB1_0004.spc
- CYB1_0005.spc
- __MACOSX/._CYB1_0005.spc
- CYB1_0006.spc
- __MACOSX/._CYB1_0006.spc
- CYB1_0007.spc
- __MACOSX/._CYB1_0007.spc
- CYB1_0008.spc
- __MACOSX/._CYB1_0008.spc
- CYB1_0009.spc
- __MACOSX/._CYB1_0009.spc
- CYB1_0010.spc
- __MACOSX/._CYB1_0010.spc
- CYB1_0011.spc
- __MACOSX/._CYB1_0011.spc
- CYB1_0012.spc
- __MACOSX/._CYB1_0012.spc
- CYB1_0013.spc
- __MACOSX/._CYB1_0013.spc
- CYB1_0014.spc
- __MACOSX/._CYB1_0014.spc
- CYB1_0015.spc
- __MACOSX/._CYB1_0015.spc
- CYB1_0016.spc
- __MACOSX/._CYB1_0016.spc
- CYB1_0017.spc
- __MACOSX/._CYB1_0017.spc
- CYB1_0018.spc
- __MACOSX/._CYB1_0018.spc
- CYB1_0019.spc
- __MACOSX/._CYB1_0019.spc
- CYB1_0020.spc
- __MACOSX/._CYB1_0020.spc
- CYB2_0001.spc
- __MACOSX/._CYB2_0001.spc
- CYB2_0002.spc
- __MACOSX/._CYB2_0002.spc
- CYB2_0003.spc
- __MACOSX/._CYB2_0003.spc
- CYB2_0004.spc
- __MACOSX/._CYB2_0004.spc
- CYB2_0005.spc
- __MACOSX/._CYB2_0005.spc
- CYB2_0006.spc
- __MACOSX/._CYB2_0006.spc
- CYB2_0007.spc
- __MACOSX/._CYB2_0007.spc
- CYB2_0008.spc
- __MACOSX/._CYB2_0008.spc
- CYB2_0009.spc
- __MACOSX/._CYB2_0009.spc
- CYB2_0010.spc
- __MACOSX/._CYB2_0010.spc
- CYB2_0011.spc
- __MACOSX/._CYB2_0011.spc
- CYB2_0012.spc
- __MACOSX/._CYB2_0012.spc
- CYB2_0013.spc
- __MACOSX/._CYB2_0013.spc
- CYB2_0014.spc
- __MACOSX/._CYB2_0014.spc
- CYB2_0015.spc
- __MACOSX/._CYB2_0015.spc
- CYB2_0016.spc
- __MACOSX/._CYB2_0016.spc
- CYB2_0017.spc
- __MACOSX/._CYB2_0017.spc
- CYB2_0018.spc
- __MACOSX/._CYB2_0018.spc
- CYB2_0019.spc
- __MACOSX/._CYB2_0019.spc
- CYB2_0020.spc
- __MACOSX/._CYB2_0020.spc
- CYB3_0001.spc
- __MACOSX/._CYB3_0001.spc
- CYB3_0002.spc
- __MACOSX/._CYB3_0002.spc
- CYB3_0003.spc
- __MACOSX/._CYB3_0003.spc
- CYB3_0004.spc
- __MACOSX/._CYB3_0004.spc
- CYB3_0005.spc
- __MACOSX/._CYB3_0005.spc
- CYB3_0006.spc
- __MACOSX/._CYB3_0006.spc
- CYB3_0007.spc
- __MACOSX/._CYB3_0007.spc
- CYB3_0008.spc
- __MACOSX/._CYB3_0008.spc
- CYB3_0009.spc
- __MACOSX/._CYB3_0009.spc
- CYB3_0010.spc
- __MACOSX/._CYB3_0010.spc
- CYB3_0011.spc
- __MACOSX/._CYB3_0011.spc
- CYB3_0012.spc
- __MACOSX/._CYB3_0012.spc
- CYB3_0013.spc
- __MACOSX/._CYB3_0013.spc
- CYB3_0014.spc
- __MACOSX/._CYB3_0014.spc
- CYB3_0015.spc
- __MACOSX/._CYB3_0015.spc
- CYB3_0016.spc
- __MACOSX/._CYB3_0016.spc
- CYB3_0017.spc
- __MACOSX/._CYB3_0017.spc
- CYB3_0018.spc
- __MACOSX/._CYB3_0018.spc
- CYB3_0019.spc
- __MACOSX/._CYB3_0019.spc
- CYB3_0020.spc
- __MACOSX/._CYB3_0020.spc
- CYB4_0001.spc
- __MACOSX/._CYB4_0001.spc
- CYB4_0002.spc
- __MACOSX/._CYB4_0002.spc
- CYB4_0003.spc
- __MACOSX/._CYB4_0003.spc
- CYB4_0004.spc
- __MACOSX/._CYB4_0004.spc
- CYB4_0005.spc
- __MACOSX/._CYB4_0005.spc
- CYB4_0006.spc
- __MACOSX/._CYB4_0006.spc
- CYB4_0007.spc
- __MACOSX/._CYB4_0007.spc
- CYB4_0008.spc
- __MACOSX/._CYB4_0008.spc
- CYB4_0009.spc
- __MACOSX/._CYB4_0009.spc
- CYB4_0010.spc
- __MACOSX/._CYB4_0010.spc
- CYB4_0011.spc
- __MACOSX/._CYB4_0011.spc
- CYB4_0012.spc
- __MACOSX/._CYB4_0012.spc
- CYB4_0013.spc
- __MACOSX/._CYB4_0013.spc
- CYB4_0014.spc
- __MACOSX/._CYB4_0014.spc
- CYB4_0015.spc
- __MACOSX/._CYB4_0015.spc
- CYB4_0016.spc
- __MACOSX/._CYB4_0016.spc
- CYB4_0017.spc
- __MACOSX/._CYB4_0017.spc
- CYB4_0018.spc
- __MACOSX/._CYB4_0018.spc
- CYB4_0019.spc
- __MACOSX/._CYB4_0019.spc
- CYB4_0020.spc
- __MACOSX/._CYB4_0020.spc
- CYB5_0001.spc
- __MACOSX/._CYB5_0001.spc
- CYB5_0002.spc
- __MACOSX/._CYB5_0002.spc
- CYB5_0003.spc
- __MACOSX/._CYB5_0003.spc
- CYB5_0004.spc
- __MACOSX/._CYB5_0004.spc
- CYB5_0005.spc
- __MACOSX/._CYB5_0005.spc
- CYB5_0006.spc
- __MACOSX/._CYB5_0006.spc
- CYB5_0007.spc
- __MACOSX/._CYB5_0007.spc
- CYB5_0008.spc
- __MACOSX/._CYB5_0008.spc
- CYB5_0009.spc
- __MACOSX/._CYB5_0009.spc
- CYB5_0010.spc
- __MACOSX/._CYB5_0010.spc
- CYB5_0011.spc
- __MACOSX/._CYB5_0011.spc
- CYB5_0012.spc
- __MACOSX/._CYB5_0012.spc
- CYB5_0013.spc
- __MACOSX/._CYB5_0013.spc
- CYB5_0014.spc
- __MACOSX/._CYB5_0014.spc
- CYB5_0015.spc
- __MACOSX/._CYB5_0015.spc
- CYB5_0016.spc
- __MACOSX/._CYB5_0016.spc
- CYB5_0017.spc
- __MACOSX/._CYB5_0017.spc
- CYB5_0018.spc
- __MACOSX/._CYB5_0018.spc
- CYB5_0019.spc
- __MACOSX/._CYB5_0019.spc
- CYB5_0020.spc
- __MACOSX/._CYB5_0020.spc
- CYB6_0001.spc
- __MACOSX/._CYB6_0001.spc
- CYB6_0002.spc
- __MACOSX/._CYB6_0002.spc
- CYB6_0003.spc
- __MACOSX/._CYB6_0003.spc
- CYB6_0004.spc
- __MACOSX/._CYB6_0004.spc
- CYB6_0005.spc
- __MACOSX/._CYB6_0005.spc
- CYB6_0006.spc
- __MACOSX/._CYB6_0006.spc
- CYB6_0007.spc
- __MACOSX/._CYB6_0007.spc
- CYB6_0008.spc
- __MACOSX/._CYB6_0008.spc
- CYB6_0009.spc
- __MACOSX/._CYB6_0009.spc
- CYB6_0010.spc
- __MACOSX/._CYB6_0010.spc
- CYB6_0011.spc
- __MACOSX/._CYB6_0011.spc
- CYB6_0012.spc
- __MACOSX/._CYB6_0012.spc
- CYB6_0013.spc
- __MACOSX/._CYB6_0013.spc
- CYB6_0014.spc
- __MACOSX/._CYB6_0014.spc
- CYB6_0015.spc
- __MACOSX/._CYB6_0015.spc
- CYB6_0016.spc
- __MACOSX/._CYB6_0016.spc
- CYB6_0017.spc
- __MACOSX/._CYB6_0017.spc
- CYB6_0018.spc
- __MACOSX/._CYB6_0018.spc
- CYB6_0019.spc
- __MACOSX/._CYB6_0019.spc
- CYB6_0020.spc
- __MACOSX/._CYB6_0020.spc
- CYB7_0001.spc
- __MACOSX/._CYB7_0001.spc
- CYB7_0002.spc
- __MACOSX/._CYB7_0002.spc
- CYB7_0003.spc
- __MACOSX/._CYB7_0003.spc
- CYB7_0004.spc
- __MACOSX/._CYB7_0004.spc
- CYB7_0005.spc
- __MACOSX/._CYB7_0005.spc
- CYB7_0006.spc
- __MACOSX/._CYB7_0006.spc
- CYB7_0007.spc
- __MACOSX/._CYB7_0007.spc
- CYB7_0008.spc
- __MACOSX/._CYB7_0008.spc
- CYB7_0009.spc
- __MACOSX/._CYB7_0009.spc
- CYB7_0010.spc
- __MACOSX/._CYB7_0010.spc
- CYB7_0011.spc
- __MACOSX/._CYB7_0011.spc
- CYB7_0012.spc
- __MACOSX/._CYB7_0012.spc
- CYB7_0013.spc
- __MACOSX/._CYB7_0013.spc
- CYB7_0014.spc
- __MACOSX/._CYB7_0014.spc
- CYB7_0015.spc
- __MACOSX/._CYB7_0015.spc
- CYB7_0016.spc
- __MACOSX/._CYB7_0016.spc
- CYB7_0017.spc
- __MACOSX/._CYB7_0017.spc
- CYB7_0018.spc
- __MACOSX/._CYB7_0018.spc
- CYB7_0019.spc
- __MACOSX/._CYB7_0019.spc
- CYB7_0020.spc
- __MACOSX/._CYB7_0020.spc
- CYB8_0001.spc
- __MACOSX/._CYB8_0001.spc
- CYB8_0002.spc
- __MACOSX/._CYB8_0002.spc
- CYB8_0003.spc
- __MACOSX/._CYB8_0003.spc
- CYB8_0004.spc
- __MACOSX/._CYB8_0004.spc
- CYB8_0005.spc
- __MACOSX/._CYB8_0005.spc
- CYB8_0006.spc
- __MACOSX/._CYB8_0006.spc
- CYB8_0007.spc
- __MACOSX/._CYB8_0007.spc
- CYB8_0008.spc
- __MACOSX/._CYB8_0008.spc
- CYB8_0009.spc
- __MACOSX/._CYB8_0009.spc
- CYB8_0010.spc
[truncated: 3,105 more entries]
