# Supplementary material for: Characterizing glucose, illumination, and nitrogen-deprivation phenotypes of Synechocystis PCC6803 with Raman spectroscopy
Source: PeerJ. 2020 Mar 30;8:e8585. doi: 10.7717/peerj.8585 (PMC7115749; doi:10.7717/peerj.8585)
Supplement: Data S1 [file peerj-08-8585-s003.zip › 00 - Fields File.csv]

Index	Barcode	Project	Instrument	Scan Date	Scanned By	Collection Date	Replicate Scans	Storage Box	Position	Growth	Time	Nitrate	Biological Replicate	Medium	Illumination
1	CYB1	Cyanobacteria Study 1	Alpha	20190211	Imen Tanniche	20190211	20	TBD	TBD	dark autotrophic	00h	100	1	BG11	Dark
2	CYB2	Cyanobacteria Study 1	Alpha	20190211	Imen Tanniche	20190211	20	TBD	TBD	dark autotrophic	02h	100	1	BG11	Dark
3	CYB3	Cyanobacteria Study 1	Alpha	20190211	Imen Tanniche	20190211	20	TBD	TBD	dark autotrophic	04h	100	1	BG11	Dark
4	CYB4	Cyanobacteria Study 1	Alpha	20190211	Imen Tanniche	20190211	20	TBD	TBD	dark autotrophic	06h	100	1	BG11	Dark
5	CYB5	Cyanobacteria Study 1	Alpha	20190211	Imen Tanniche	20190211	20	TBD	TBD	dark autotrophic	08h	100	1	BG11	Dark
6	CYB6	Cyanobacteria Study 1	Alpha	20190211	Imen Tanniche	20190211	20	TBD	TBD	dark autotrophic	10h	100	1	BG11	Dark
7	CYB7	Cyanobacteria Study 1	Alpha	20190211	Imen Tanniche	20190211	20	TBD	TBD	dark autotrophic	12h	100	1	BG11	Dark
8	CYB8	Cyanobacteria Study 1	Alpha	20190211	Imen Tanniche	20190211	20	TBD	TBD	dark autotrophic	14h	100	1	BG11	Dark
9	CYB9	Cyanobacteria Study 1	Alpha	20190211	Imen Tanniche	20190211	20	TBD	TBD	dark autotrophic	16h	100	1	BG11	Dark
10	CYB10	Cyanobacteria Study 1	Alpha	20190211	Imen Tanniche	20190211	20	TBD	TBD	dark autotrophic	18h	100	1	BG11	Dark
11	CYB11	Cyanobacteria Study 1	Alpha	20190211	Imen Tanniche	20190211	20	TBD	TBD	dark autotrophic	20h	100	1	BG11	Dark
12	CYB12	Cyanobacteria Study 1	Alpha	20190211	Imen Tanniche	20190211	20	TBD	TBD	dark autotrophic	22h	100	1	BG11	Dark
13	CYB13	Cyanobacteria Study 1	Alpha	20190211	Imen Tanniche	20190211	20	TBD	TBD	dark autotrophic	24h	100	1	BG11	Dark
14	CYB14	Cyanobacteria Study 1	Alpha	20190211	Imen Tanniche	20190211	20	TBD	TBD	dark heterotrophic	00h	100	1	BG11 (5 mM Glucose)	Dark
15	CYB15	Cyanobacteria Study 1	Alpha	20190211	Imen Tanniche	20190211	20	TBD	TBD	dark heterotrophic	02h	100	1	BG11 (5 mM Glucose)	Dark
16	CYB16	Cyanobacteria Study 1	Alpha	20190211	Imen Tanniche	20190211	20	TBD	TBD	dark heterotrophic	04h	100	1	BG11 (5 mM Glucose)	Dark
17	CYB17	Cyanobacteria Study 1	Alpha	20190211	Imen Tanniche	20190211	20	TBD	TBD	dark heterotrophic	06h	100	1	BG11 (5 mM Glucose)	Dark
18	CYB18	Cyanobacteria Study 1	Alpha	20190211	Imen Tanniche	20190211	20	TBD	TBD	dark heterotrophic	08h	100	1	BG11 (5 mM Glucose)	Dark
19	CYB19	Cyanobacteria Study 1	Alpha	20190211	Imen Tanniche	20190211	20	TBD	TBD	dark heterotrophic	10h	100	1	BG11 (5 mM Glucose)	Dark
20	CYB20	Cyanobacteria Study 1	Alpha	20190211	Imen Tanniche	20190211	20	TBD	TBD	dark heterotrophic	12h	100	1	BG11 (5 mM Glucose)	Dark
21	CYB21	Cyanobacteria Study 1	Alpha	20190211	Imen Tanniche	20190211	20	TBD	TBD	dark heterotrophic	14h	100	1	BG11 (5 mM Glucose)	Dark
22	CYB22	Cyanobacteria Study 1	Alpha	20190211	Imen Tanniche	20190211	20	TBD	TBD	dark heterotrophic	16h	100	1	BG11 (5 mM Glucose)	Dark
23	CYB23	Cyanobacteria Study 1	Alpha	20190211	Imen Tanniche	20190211	20	TBD	TBD	dark heterotrophic	18h	100	1	BG11 (5 mM Glucose)	Dark
24	CYB24	Cyanobacteria Study 1	Alpha	20190211	Imen Tanniche	20190211	20	TBD	TBD	dark heterotrophic	20h	100	1	BG11 (5 mM Glucose)	Dark
25	CYB25	Cyanobacteria Study 1	Alpha	20190211	Imen Tanniche	20190211	20	TBD	TBD	dark heterotrophic	22h	100	1	BG11 (5 mM Glucose)	Dark
26	CYB26	Cyanobacteria Study 1	Alpha	20190211	Imen Tanniche	20190211	20	TBD	TBD	dark heterotrophic	24h	100	1	BG11 (5 mM Glucose)	Dark
27	CYB27	Cyanobacteria Study 1	Alpha	20190211	Imen Tanniche	20190211	20	TBD	TBD	heterotrophic	00h	100	1	BG11 (5 mM Glucose)	Light/Dark
28	CYB28	Cyanobacteria Study 1	Alpha	20190211	Imen Tanniche	20190211	20	TBD	TBD	heterotrophic	02h	100	1	BG11 (5 mM Glucose)	Light/Dark
29	CYB29	Cyanobacteria Study 1	Alpha	20190211	Imen Tanniche	20190211	20	TBD	TBD	heterotrophic	04h	100	1	BG11 (5 mM Glucose)	Light/Dark
30	CYB30	Cyanobacteria Study 1	Alpha	20190211	Imen Tanniche	20190211	20	TBD	TBD	heterotrophic	06h	100	1	BG11 (5 mM Glucose)	Light/Dark
31	CYB31	Cyanobacteria Study 1	Alpha	20190211	Imen Tanniche	20190211	20	TBD	TBD	heterotrophic	08h	100	1	BG11 (5 mM Glucose)	Light/Dark
32	CYB32	Cyanobacteria Study 1	Alpha	20190211	Imen Tanniche	20190211	20	TBD	TBD	heterotrophic	10h	100	1	BG11 (5 mM Glucose)	Light/Dark
33	CYB33	Cyanobacteria Study 1	Alpha	20190211	Imen Tanniche	20190211	20	TBD	TBD	heterotrophic	12h	100	1	BG11 (5 mM Glucose)	Light/Dark
34	CYB34	Cyanobacteria Study 1	Alpha	20190211	Imen Tanniche	20190211	20	TBD	TBD	heterotrophic	14h	100	1	BG11 (5 mM Glucose)	Light/Dark
35	CYB35	Cyanobacteria Study 1	Alpha	20190211	Imen Tanniche	20190211	20	TBD	TBD	heterotrophic	16h	100	1	BG11 (5 mM Glucose)	Light/Dark
36	CYB36	Cyanobacteria Study 1	Alpha	20190211	Imen Tanniche	20190211	20	TBD	TBD	heterotrophic	18h	100	1	BG11 (5 mM Glucose)	Light/Dark
37	CYB37	Cyanobacteria Study 1	Alpha	20190211	Imen Tanniche	20190211	20	TBD	TBD	heterotrophic	20h	100	1	BG11 (5 mM Glucose)	Light/Dark
38	CYB38	Cyanobacteria Study 1	Alpha	20190211	Imen Tanniche	20190211	20	TBD	TBD	heterotrophic	22h	100	1	BG11 (5 mM Glucose)	Light/Dark
39	CYB39	Cyanobacteria Study 1	Alpha	20190211	Imen Tanniche	20190211	20	TBD	TBD	heterotrophic	24h	100	1	BG11 (5 mM Glucose)	Light/Dark
40	CYB40	Cyanobacteria Study 1	Alpha	20190211	Imen Tanniche	20190211	20	TBD	TBD	autotrophic	00h	100	1	BG11	Light/Dark
41	CYB41	Cyanobacteria Study 1	Alpha	20190211	Imen Tanniche	20190211	20	TBD	TBD	autotrophic	02h	100	1	BG11	Light/Dark
42	CYB42	Cyanobacteria Study 1	Alpha	20190211	Imen Tanniche	20190211	20	TBD	TBD	autotrophic	04h	100	1	BG11	Light/Dark
43	CYB43	Cyanobacteria Study 1	Alpha	20190211	Imen Tanniche	20190211	20	TBD	TBD	autotrophic	06h	100	1	BG11	Light/Dark
44	CYB44	Cyanobacteria Study 1	Alpha	20190211	Imen Tanniche	20190211	20	TBD	TBD	autotrophic	08h	100	1	BG11	Light/Dark
45	CYB45	Cyanobacteria Study 1	Alpha	20190211	Imen Tanniche	20190211	20	TBD	TBD	autotrophic	10h	100	1	BG11	Light/Dark
46	CYB46	Cyanobacteria Study 1	Alpha	20190211	Imen Tanniche	20190211	20	TBD	TBD	autotrophic	12h	100	1	BG11	Light/Dark
47	CYB47	Cyanobacteria Study 1	Alpha	20190211	Imen Tanniche	20190211	20	TBD	TBD	autotrophic	14h	100	1	BG11	Light/Dark
48	CYB48	Cyanobacteria Study 1	Alpha	20190211	Imen Tanniche	20190211	20	TBD	TBD	autotrophic	16h	100	1	BG11	Light/Dark
49	CYB49	Cyanobacteria Study 1	Alpha	20190211	Imen Tanniche	20190211	20	TBD	TBD	autotrophic	18h	100	1	BG11	Light/Dark
50	CYB50	Cyanobacteria Study 1	Alpha	20190211	Imen Tanniche	20190211	20	TBD	TBD	autotrophic	20h	100	1	BG11	Light/Dark
51	CYB51	Cyanobacteria Study 1	Alpha	20190211	Imen Tanniche	20190211	20	TBD	TBD	autotrophic	22h	100	1	BG11	Light/Dark
52	CYB52	Cyanobacteria Study 1	Alpha	20190211	Imen Tanniche	20190211	20	TBD	TBD	autotrophic	24h	100	1	BG11	Light/Dark
53	CYB53	Cyanobacteria Study 1	Alpha	20190212	Imen Tanniche	20190212	20	TBD	TBD	heterotrophic	N/A	100	1	BG11 (5 mM Glucose)	Light/Dark
54	CYB54	Cyanobacteria Study 1	Alpha	20190212	Imen Tanniche	20190212	20	TBD	TBD	heterotrophic	N/A	100	2	BG11 (5 mM Glucose)	Light/Dark
55	CYB55	Cyanobacteria Study 1	Alpha	20190212	Imen Tanniche	20190212	20	TBD	TBD	heterotrophic	N/A	100	3	BG11 (5 mM Glucose)	Light/Dark
56	CYB56	Cyanobacteria Study 1	Alpha	20190212	Imen Tanniche	20190212	20	TBD	TBD	photo heterotrophic	N/A	100	1	BG11 (5 mM Glucose)	Continuous Light
57	CYB57	Cyanobacteria Study 1	Alpha	20190212	Imen Tanniche	20190212	20	TBD	TBD	photo heterotrophic	N/A	100	2	BG11 (5 mM Glucose)	Continuous Light
58	CYB58	Cyanobacteria Study 1	Alpha	20190212	Imen Tanniche	20190212	20	TBD	TBD	photo heterotrophic	N/A	100	3	BG11 (5 mM Glucose)	Continuous Light
59	CYB59	Cyanobacteria Study 1	Alpha	20190212	Imen Tanniche	20190212	20	TBD	TBD	autotrophic	N/A	100	1	BG11	Light/Dark
60	CYB60	Cyanobacteria Study 1	Alpha	20190212	Imen Tanniche	20190212	20	TBD	TBD	autotrophic	N/A	100	2	BG11	Light/Dark
61	CYB61	Cyanobacteria Study 1	Alpha	20190212	Imen Tanniche	20190212	20	TBD	TBD	autotrophic	N/A	100	3	BG11	Light/Dark
62	CYB62	Cyanobacteria Study 1	Alpha	20190212	Imen Tanniche	20190212	20	TBD	TBD	photo autotrophic	N/A	100	1	BG11	Continuous Light
63	CYB63	Cyanobacteria Study 1	Alpha	20190212	Imen Tanniche	20190212	20	TBD	TBD	photo autotrophic	N/A	100	2	BG11	Continuous Light
64	CYB64	Cyanobacteria Study 1	Alpha	20190212	Imen Tanniche	20190212	20	TBD	TBD	photo autotrophic	N/A	100	3	BG11	Continuous Light
65	CYB65	Cyanobacteria Study 1	Alpha	20190211	Imen Tanniche	20190211	20	TBD	TBD	nitrate limited	N/A	5	1	BG11 (5% Nitrate)	Continuous Light
66	CYB66	Cyanobacteria Study 1	Alpha	20190211	Imen Tanniche	20190211	20	TBD	TBD	nitrate limited	N/A	5	2	BG11 (5% Nitrate)	Continuous Light
67	CYB67	Cyanobacteria Study 1	Alpha	20190211	Imen Tanniche	20190211	20	TBD	TBD	nitrate limited	N/A	5	3	BG11 (5% Nitrate)	Continuous Light
68	CYB68	Cyanobacteria Study 1	Alpha	20190211	Imen Tanniche	20190211	20	TBD	TBD	nitrate limited	N/A	10	1	BG11 (10% Nitrate)	Continuous Light
69	CYB69	Cyanobacteria Study 1	Alpha	20190211	Imen Tanniche	20190211	20	TBD	TBD	nitrate limited	N/A	10	2	BG11 (10% Nitrate)	Continuous Light
70	CYB70	Cyanobacteria Study 1	Alpha	20190211	Imen Tanniche	20190211	20	TBD	TBD	nitrate limited	N/A	10	3	BG11 (10% Nitrate)	Continuous Light
71	CYB71	Cyanobacteria Study 1	Alpha	20190211	Imen Tanniche	20190211	20	TBD	TBD	nitrate limited	N/A	20	1	BG11 (20% Nitrate)	Continuous Light
72	CYB72	Cyanobacteria Study 1	Alpha	20190211	Imen Tanniche	20190211	20	TBD	TBD	nitrate limited	N/A	20	2	BG11 (20% Nitrate)	Continuous Light
73	CYB73	Cyanobacteria Study 1	Alpha	20190211	Imen Tanniche	20190211	20	TBD	TBD	nitrate limited	N/A	20	3	BG11 (20% Nitrate)	Continuous Light
74	CYB74	Cyanobacteria Study 1	Alpha	20190211	Imen Tanniche	20190211	20	TBD	TBD	nitrate limited	N/A	50	1	BG11 (50% Nitrate)	Continuous Light
75	CYB75	Cyanobacteria Study 1	Alpha	20190211	Imen Tanniche	20190211	20	TBD	TBD	nitrate limited	N/A	50	2	BG11 (50% Nitrate)	Continuous Light
76	CYB76	Cyanobacteria Study 1	Alpha	20190211	Imen Tanniche	20190211	20	TBD	TBD	nitrate limited	N/A	50	3	BG11 (50% Nitrate)	Continuous Light
77	CYB77	Cyanobacteria Study 1	Alpha	20190211	Imen Tanniche	20190211	20	TBD	TBD	nitrate limited	N/A	75	1	BG11 (75% Nitrate)	Continuous Light
78	CYB78	Cyanobacteria Study 1	Alpha	20190211	Imen Tanniche	20190211	20	TBD	TBD	nitrate limited	N/A	75	2	BG11 (75% Nitrate)	Continuous Light
79	CYB79	Cyanobacteria Study 1	Alpha	20190211	Imen Tanniche	20190211	20	TBD	TBD	nitrate limited	N/A	75	3	BG11 (75% Nitrate)	Continuous Light
80	CYB80	Cyanobacteria Study 1	Alpha	20190211	Imen Tanniche	20190211	20	TBD	TBD	nitrate limited	N/A	95	1	BG11 (95% Nitrate)	Continuous Light
81	CYB81	Cyanobacteria Study 1	Alpha	20190211	Imen Tanniche	20190211	20	TBD	TBD	nitrate limited	N/A	95	2	BG11 (95% Nitrate)	Continuous Light
82	CYB82	Cyanobacteria Study 1	Alpha	20190211	Imen Tanniche	20190211	20	TBD	TBD	nitrate limited	N/A	95	3	BG11 (95% Nitrate)	Continuous Light
83	CYB83	Cyanobacteria Study 1	Alpha	20190211	Imen Tanniche	20190211	20	TBD	TBD	autotrophic	N/A	100	1	BG11 (100% Nitrate)	Continuous Light
84	CYB84	Cyanobacteria Study 1	Alpha	20190211	Imen Tanniche	20190211	20	TBD	TBD	autotrophic	N/A	100	2	BG11 (100% Nitrate)	Continuous Light
85	CYB85	Cyanobacteria Study 1	Alpha	20190211	Imen Tanniche	20190211	20	TBD	TBD	autotrophic	N/A	100	3	BG11 (100% Nitrate)	Continuous Light
