# Supplementary material for: Characterizing glucose, illumination, and nitrogen-deprivation phenotypes of Synechocystis PCC6803 with Raman spectroscopy
Source: PeerJ. 2020 Mar 30;8:e8585. doi: 10.7717/peerj.8585 (PMC7115749; doi:10.7717/peerj.8585)
Supplement: Data S1 [file peerj-08-8585-s003.zip › Analytical experiments raw data.xlsx]

## Sheet: Amino acids
ug/mg DW	Ala	Arg	Asp	Glu	Gly	His	Ileu	Leu	Lys	Met	Phe	Pro	Ser	Thr	Tyr	Val
5% Nitrate-1	5.85195e-05	5.34493e-06	4.0323e-05	1.85084e-05	6.32907e-05	3.31472e-06	1.59721e-05	3.11828e-05	1.07017e-05	2.15306e-06	1.16027e-05	1.95237e-05	2.37618e-05	2.33453e-05	5.25942e-06	2.35371e-05
5% Nitrate-2	4.82554e-05	4.24142e-06	3.39016e-05	1.92378e-05	5.19616e-05	2.64522e-06	1.35763e-05	2.62823e-05	8.81013e-06	1.85645e-06	9.86699e-06	1.629e-05	1.96739e-05	1.95872e-05	4.36838e-06	1.98188e-05
5% Nitrate-3	5.29971e-05	5.92093e-06	3.62775e-05	2.55005e-05	5.80713e-05	3.02975e-06	1.50001e-05	2.87105e-05	1.02936e-05	2.18012e-06	1.09327e-05	1.84929e-05	2.19757e-05	2.21414e-05	5.62375e-06	2.21157e-05
10% Nitrate-1	0.000103494	1.26999e-05	6.55704e-05	5.71179e-05	9.99576e-05	5.15991e-06	2.68728e-05	5.31627e-05	1.98515e-05	5.38599e-06	1.83289e-05	3.23912e-05	4.04731e-05	3.76798e-05	1.17262e-05	4.02377e-05
10% Nitrate-2	0.00010371	1.48767e-05	6.76067e-05	5.99183e-05	0.000102246	5.88593e-06	2.75614e-05	5.44146e-05	1.99422e-05	6.35568e-06	1.90491e-05	3.23904e-05	4.25457e-05	3.9397e-05	1.38711e-05	4.07322e-05
10% Nitrate-3	9.87634e-05	1.26979e-05	6.43331e-05	5.2705e-05	9.70882e-05	5.52689e-06	2.65425e-05	5.13398e-05	1.83188e-05	5.47948e-06	1.79908e-05	3.04912e-05	3.96646e-05	3.71466e-05	1.17971e-05	3.90616e-05
20% Nitrate-1	0.000118248	1.64028e-05	7.59712e-05	6.09614e-05	0.00011412	5.9977e-06	3.05561e-05	6.02772e-05	2.17291e-05	7.32933e-06	2.11496e-05	3.50901e-05	4.59578e-05	4.34393e-05	1.76175e-05	4.50306e-05
20% Nitrate-2	0.000122653	1.76747e-05	7.91584e-05	6.14058e-05	0.000119542	6.7922e-06	3.28311e-05	6.34785e-05	2.35304e-05	7.70963e-06	2.22363e-05	3.78532e-05	4.88312e-05	4.54052e-05	1.98659e-05	4.85579e-05
20% Nitrate-3	0.000110629	1.56638e-05	7.13225e-05	5.89075e-05	0.000108307	6.29415e-06	2.93829e-05	5.72658e-05	2.06421e-05	6.96729e-06	1.99386e-05	3.40175e-05	4.41977e-05	4.12106e-05	1.59493e-05	4.35577e-05
50% Nitrate-1	0.000130704	2.05474e-05	8.31051e-05	7.10508e-05	0.000125374	7.61407e-06	3.33929e-05	6.58163e-05	2.44552e-05	9.45851e-06	2.30617e-05	3.81465e-05	5.11633e-05	4.79461e-05	2.25891e-05	4.9902e-05
50% Nitrate-2	0.000114449	1.97672e-05	7.17495e-05	7.18167e-05	0.000115891	6.4481e-06	3.1118e-05	6.03257e-05	1.99868e-05	7.60891e-06	2.15899e-05	3.50308e-05	4.84968e-05	4.56999e-05	1.74203e-05	4.6565e-05
50% Nitrate-3	9.86916e-05	1.67365e-05	6.27647e-05	5.58198e-05	0.000104744	6.10207e-06	2.86554e-05	5.53014e-05	1.74551e-05	6.3687e-06	1.98799e-05	3.19976e-05	4.27016e-05	4.03986e-05	1.47971e-05	4.19282e-05
75% Nitrate-1	0.000105235	1.58624e-05	6.59184e-05	6.8697e-05	0.000103283	6.20282e-06	2.806e-05	5.57422e-05	2.06952e-05	7.48002e-06	1.93257e-05	3.35607e-05	4.2477e-05	4.00877e-05	1.66304e-05	4.17615e-05
75% Nitrate-2	0.000112742	1.60426e-05	Part 1 Synechosystis Manuscript 20190331.gdoc	6.85086e-05	0.000108669	5.69187e-06	2.96676e-05	5.79673e-05	2.1153e-05	7.67684e-06	2.0142e-05	3.41967e-05	4.46998e-05	4.19178e-05	1.70206e-05	4.38973e-05
75% Nitrate-3	0.000131759	2.12569e-05	8.76401e-05	8.15398e-05	0.000129779	7.21939e-06	3.60989e-05	6.89802e-05	2.49164e-05	9.04639e-06	2.41875e-05	4.11295e-05	5.37308e-05	5.01388e-05	2.06323e-05	5.27707e-05
95% Nitrate-1	0.000125357	1.85866e-05	8.14037e-05	6.97466e-05	0.000121413	6.95296e-06	3.37069e-05	6.52151e-05	2.35855e-05	8.21069e-06	2.27505e-05	3.72468e-05	5.05609e-05	4.70875e-05	2.12064e-05	4.97205e-05
95% Nitrate-2	0.000130748	2.14485e-05	8.43832e-05	6.99396e-05	0.000127557	7.32997e-06	3.56884e-05	6.87321e-05	2.45301e-05	9.77165e-06	2.40745e-05	3.94105e-05	5.32498e-05	4.98241e-05	2.50373e-05	5.23368e-05
95% Nitrate-3	0.000124736	1.6517e-05	8.08323e-05	7.20671e-05	0.000120583	6.79081e-06	3.25451e-05	6.3833e-05	2.30889e-05	8.00448e-06	2.21469e-05	3.7517e-05	4.90812e-05	4.59151e-05	1.78817e-05	4.82669e-05
100% Nitrate-1	0.000118539	1.57711e-05	7.63839e-05	6.14914e-05	0.000113794	5.95206e-06	3.09103e-05	6.07288e-05	2.23524e-05	5.17974e-06	2.09123e-05	3.59586e-05	4.66259e-05	4.33e-05	1.49974e-05	4.57477e-05
100% Nitrate-2	0.00013019	1.79454e-05	8.30985e-05	6.22797e-05	0.000123173	7.20102e-06	3.39208e-05	6.64245e-05	2.44542e-05	7.94709e-06	2.3024e-05	3.83595e-05	5.14924e-05	4.71495e-05	2.06962e-05	5.01871e-05
100% Nitrate-3	0.000128793	1.66277e-05	8.20332e-05	7.00826e-05	0.000123433	7.00708e-06	3.3646e-05	6.60036e-05	2.45497e-05	5.12359e-06	2.28356e-05	3.87253e-05	5.06571e-05	4.66507e-05	1.4298e-05	4.96322e-05

## Sheet: Fatty acids
ug/mg DW	C16:0	C16:1	C18:0	C18:1	C18:2	C18:3	C18:3a	C20:1
5% Nitrate-1	22.9989	1.33295	0.928149	5.16744	8.12629	7.08462	0.746362	0.409132
5% Nitrate-2	21.0313	1.23282	0.629914	4.32332	8.56519	7.00029	0.838632	0.399783
5% Nitrate-3	23.8245	1.64265	0.761512	6.41017	7.19829	8.31778	0.803349	0.356756
10% Nitrate-1	26.3843	1.55584	0.592822	3.28263	12.9957	9.55487	0.926554	0.430229
10% Nitrate-2	15.5177	1.06648	0.234486	1.90841	7.11359	5.61679	0.561392	0.294789
10% Nitrate-3	22.8658	1.39735	0.448204	2.94897	10.5675	7.99685	0.679583	0.326999
20% Nitrate-1	29.3191	1.98538	0.575298	3.2204	13.3106	10.8443	0.718273	0.338483
20% Nitrate-2	27.633	1.80053	0.575211	2.64167	13.127	10.0648	0.935405	0.466243
20% Nitrate-3	25.4514	1.67566	0.431509	2.30898	11.5689	9.92565	0.878585	0.429354
50% Nitrate-1	28.1637	2.01093	0.505291	5.98801	11.767	9.9939	0.810799	0.361024
50% Nitrate-2	32.9431	2.2845	0.679009	3.89452	14.9714	11.9642	0.904576	0.443205
50% Nitrate-3	25.5661	1.58961	0.6526	2.50157	13.788	10.732	1.11987	0.527947
75% Nitrate-1	13.1329	0.960123	0.0962674	1.07965	6.33071	5.55959	0.544015	0.285967
75% Nitrate-2	22.5176	1.47635	0.28791	2.43517	10.9285	7.68788	0.633621	0.314364
75% Nitrate-3	21.5392	1.36939	0.344616	1.82575	11.0114	8.09812	0.667986	0.313494
95% Nitrate-1	23.3571	1.48029	0.339944	2.23627	10.6788	8.38154	0.631048	0.310073
95% Nitrate-2	29.2066	1.79946	0.504077	2.47376	13.8264	11.6015	0.822457	0.419099
95% Nitrate-3	28.1368	1.72643	0.429618	2.76268	14.6571	10.264	0.855322	0.39372
100% Nitrate-1	27.1894	1.74917	0.418651	2.73633	13.7492	9.44782	0.84399	0.381677
100% Nitrate-2	31.9441	2.09427	0.503583	2.75888	14.5847	11.9058	0.923198	0.445201
100% Nitrate-3	11.9018	0.807325	-0.00605296	0.936209	5.55862	4.43829	0.349633	0.168293

## Sheet: Glycogen
	OD635	Glycogen conc (µg/ml)	DW (mg)	Glycogen conc (µg/ml per mg DW)
5% Nitrate-1	0.281	5340	1.02	5235.29
5% Nitrate-2	0.311	5840	1.26	4634.92
5% Nitrate-3	0.214	4223.33	0.94	4492.91
10% Nitrate-1	0.222	4356.67	0.97	4491.41
10% Nitrate-2	0.146	3090	1.05	2942.86
10% Nitrate-3	0.131	2840	1.01	2811.88
20% Nitrate-1	0.074	1890	0.94	2010.64
20% Nitrate-2	0.045	1406.67	1.02	1379.08
20% Nitrate-3	0.083	2040	1.05	1942.86
50% Nitrate-1	0.039	1306.67	0.96	1361.11
50% Nitrate-2	0.049	1473.33	0.92	1601.45
50% Nitrate-3	0.093	2206.67	0.92	2398.55
75% Nitrate-1	0.149	3140	1.08	2907.41
75% Nitrate-2	0.071	1840	0.93	1978.49
75% Nitrate-3	0.228	4456.67	0.94	4741.13
95% Nitrate-1	0.136	2923.33	1.17	2498.58
95% Nitrate-2	0.073	1873.33	1.09	1718.65
95% Nitrate-3	0.079	1973.33	1.02	1934.64
100% Nitrate-1	0.065	1740	1.01	1722.77
100% Nitrate-2	0.083	2040	1.03	1980.58
100% Nitrate-3	0.077	1940	0.96	2020.83

## Sheet: Chlorophyll
	Absorbance						Absorbance-Blank						Pigments (μg/ml)						Pigments (μg/ml/mg DW)
	A470	A665	A720				A470	A665	A720				Chlorophyll a (μg/ml)	Carotenoids (μg/ml)	Weight (mg)				Chlorophyll a (μg/ml/mg DW)	Carotenoids (μg/ml/mg DW)
5% Nitrate-1	0.302	0.178	0.028			5% Nitrate-1	0.277	0.153	0.003			5% Nitrate-1	1.9417	1.21469	1.03			5% Nitrate-1	1.88515	1.17931
5% Nitrate-2	0.292	0.153	0.028			5% Nitrate-2	0.267	0.128	0.003			5% Nitrate-2	1.61809	1.17363	1.05			5% Nitrate-2	1.54104	1.11774
5% Nitrate-3	0.348	0.201	0.028			5% Nitrate-3	0.323	0.176	0.003			5% Nitrate-3	2.23943	1.41898	0.98			5% Nitrate-3	2.28514	1.44794
10% Nitrate-1	0.435	0.266	0.029			10% Nitrate-1	0.41	0.241	0.004			10% Nitrate-1	3.06789	1.7974	1.08			10% Nitrate-1	2.84064	1.66426
10% Nitrate-2	0.584	0.342	0.029			10% Nitrate-2	0.559	0.317	0.004			10% Nitrate-2	4.05169	2.45888	1.17			10% Nitrate-2	3.46298	2.10161
10% Nitrate-3	0.469	0.283	0.028			10% Nitrate-3	0.444	0.258	0.003			10% Nitrate-3	3.3009	1.95276	1.03			10% Nitrate-3	3.20476	1.89588
20% Nitrate-1	0.448	0.345	0.03			20% Nitrate-1	0.423	0.32	0.005			20% Nitrate-1	4.07758	1.83863	1.07			20% Nitrate-1	3.81082	1.71835
20% Nitrate-2	0.42	0.273	0.028			20% Nitrate-2	0.395	0.248	0.003			20% Nitrate-2	3.17145	1.73271	1.02			20% Nitrate-2	3.10927	1.69874
20% Nitrate-3	0.421	0.289	0.029			20% Nitrate-3	0.396	0.264	0.004			20% Nitrate-3	3.36562	1.7302	1.07			20% Nitrate-3	3.14544	1.61701
50% Nitrate-1	0.499	0.412	0.026			50% Nitrate-1	0.474	0.387	0.001			50% Nitrate-1	4.99665	2.07561	1.08			50% Nitrate-1	4.62653	1.92186
50% Nitrate-2	0.406	0.322	0.025			50% Nitrate-2	0.381	0.297	0			50% Nitrate-2	3.84458	1.67423	0.86			50% Nitrate-2	4.47044	1.94678
50% Nitrate-3	0.47	0.312	0.028			50% Nitrate-3	0.445	0.287	0.003			50% Nitrate-3	3.67629	1.95242	0.94			50% Nitrate-3	3.91095	2.07705
75% Nitrate-1	0.533	0.321	0.027			75% Nitrate-1	0.508	0.296	0.002			75% Nitrate-1	3.80574	2.24034	0.87			75% Nitrate-1	4.37442	2.57511
75% Nitrate-2	0.45	0.307	0.03			75% Nitrate-2	0.425	0.282	0.005			75% Nitrate-2	3.58568	1.85405	0.92			75% Nitrate-2	3.89748	2.01527
75% Nitrate-3	0.59	0.398	0.029			75% Nitrate-3	0.565	0.373	0.004			75% Nitrate-3	4.77659	2.47665	1.1			75% Nitrate-3	4.34236	2.2515
95% Nitrate-1	0.505	0.37	0.032			95% Nitrate-1	0.48	0.345	0.007			95% Nitrate-1	4.37531	2.08365	1.05			95% Nitrate-1	4.16696	1.98443
95% Nitrate-2	0.531	0.41	0.042			95% Nitrate-2	0.506	0.385	0.017			95% Nitrate-2	4.76365	2.15102	1.01			95% Nitrate-2	4.71648	2.12973
95% Nitrate-3	0.453	0.304	0.034			95% Nitrate-3	0.428	0.279	0.009			95% Nitrate-3	3.49507	1.8507	0.97			95% Nitrate-3	3.60316	1.90794
100% Nitrate-1	0.498	0.308	0.027			100% Nitrate-1	0.473	0.283	0.002			100% Nitrate-1	3.63746	2.08415	1.02			100% Nitrate-1	3.56614	2.04328
100% Nitrate-2	0.483	0.386	0.029			100% Nitrate-2	0.458	0.361	0.004			100% Nitrate-2	4.62126	1.99449	0.97			100% Nitrate-2	4.76418	2.05618
100% Nitrate-3	0.509	0.34	0.027			100% Nitrate-3	0.484	0.315	0.002			100% Nitrate-3	4.05169	2.12856	1.02			100% Nitrate-3	3.97225	2.08683
Blank	0.025	0.025	0.025
